# Supplementary material for: Histone Acetylation Regulator Gcn5 Mediates Drug Resistance and Virulence of Candida glabrata
Source: Microbiol Spectr. 2022 Jun 6;10(3):e00963-22. doi: 10.1128/spectrum.00963-22 (PMC9241792; doi:10.1128/spectrum.00963-22)
Supplement: Supplemental file 2 — Supplemental material. Download spectrum.00963-22-s0002.xlsx, XLSX file, 0.1 MB [file spectrum.00963-22-s0002.xlsx]

## Sheet: gcn5KO vs. WT
ID	log2FoldChange	pvalue	padj	Gene	Protein
CAGL0C00110g	-4.21482	5.84e-181	3.09e-177	EPA6	Sub-telomerically encoded adhesin with a role in cell adhesion; binds to ligands containing a terminal galactose residue; expressed during murine urinary tract infection, biofilm-upregulated; belongs to adhesin cluster I
CAGL0B02970g	-3.33449	4.87e-148	1.29e-144	BMT5	Beta mannosyltransferase
CAGL0G09064g	-2.66868	1.31e-147	2.3e-144	CAGL0G09064g	Ortholog(s) have role in glycerol biosynthetic process and cytosol, nucleus localization
CAGL0B00990g	-3.27552	4.91e-145	6.33e-142	HBN1	Ortholog(s) have oxidoreductase activity, acting on NAD(P)H, nitrogenous group as acceptor activity and role in cellular response to oxidative stress, negative regulation of fatty acid metabolic process
CAGL0L13332g	-5.35694	5.99e-145	6.33e-142	EPA13	Sub-telomerically encoded lectin-like adhesin with a role in cell adhesion; contains multiple tandem repeats; predicted GPI-anchor; belongs to adhesin cluster I
CAGL0J11770g	-1.73004	1.23e-138	1.08e-135	PLB1	Putative phospholipase B; predicted GPI-anchor
CAGL0F08283g	-9.16927	9.88e-136	7.46e-133	GCN5	Ortholog(s) have H3 histone acetyltransferase activity, histone acetyltransferase activity, histone acetyltransferase activity (H3-K14 specific) and histone acetyltransferase activity (H3-K18 specific), more
CAGL0L01771g	-3.21473	3.54e-109	2.34e-106	CAGL0L01771g	Ortholog(s) have DNA-binding transcription factor activity, role in positive regulation of pseudohyphal growth, positive regulation of transcription by RNA polymerase II and nucleus localization
CAGL0D00198g	-2.14745	2.28e-105	1.34e-102	CAGL0D00198g	Ortholog(s) have (R,R)-butanediol dehydrogenase activity and role in alcohol metabolic process, butanediol biosynthetic process
CAGL0M11704g	-1.9042	2.83e-97	1.5e-94	AHP1	Putative thiol-specific peroxiredoxin; alkyl hydroperoxide reductase; protein differentially expressed in azole resistant strain; expression upregulated in biofilm vs planktonic cell culture; protein abundance decreased in ace2 mutant cells
CAGL0M07612g	1.83579	1.87e-95	8.96e-93	CAGL0M07612g	Ortholog(s) have polyamine oxidase activity and role in pantothenate biosynthetic process, spermine catabolic process
CAGL0E06116g	-1.60441	1.23e-90	5.43e-88	CAGL0E06116g	Ortholog(s) have role in positive regulation of transcription by RNA polymerase II and cytosol, nucleus localization
CAGL0H05379g	-1.88636	2.94e-87	1.2e-84	CAGL0H05379g	Ortholog(s) have DNA-binding transcription activator activity, RNA polymerase II-specific, RNA polymerase II cis-regulatory region sequence-specific DNA binding activity
CAGL0I09108g	2.00245	1.81e-86	6.82e-84	CAGL0I09108g	Has domain(s) with predicted transmembrane transporter activity, role in transmembrane transport and integral component of membrane localization
CAGL0L00157g	2.78624	1.8e-80	6.34e-78	CAGL0L00157g	Putative adhesin-like protein; multiple tandem repeats; predicted GPI-anchor; belongs to adhesin cluster III
CAGL0G09515g	-2.11724	3.42e-76	1.13e-73	CAGL0G09515g	Ortholog(s) have glucan exo-1,3-beta-glucosidase activity, role in ascospore formation and ascospore wall, fungal-type cell wall localization
CAGL0F04917g	-2.10887	9.25e-76	2.88e-73	CAGL0F04917g	Putative regulatory subunit for protein phosphatase; gene is upregulated in azole-resistant strain
CAGL0I00484g	-1.41957	1.11e-75	3.27e-73	CAGL0I00484g	Ortholog(s) have glucan endo-1,6-beta-glucosidase activity and role in cellular glucan metabolic process, fungal-type cell wall beta-glucan metabolic process, fungal-type cell wall disassembly involved in conjugation with cellular fusion
CAGL0L10582g	-1.68757	1.6e-74	4.44e-72	CAGL0L10582g	Has domain(s) with predicted mannosyl-oligosaccharide glucosidase activity and role in oligosaccharide metabolic process
CAGL0E02519g	-1.68912	2.04e-74	5.4e-72	CAGL0E02519g	Ortholog(s) have role in cellular zinc ion homeostasis, negative regulation of transcription by RNA polymerase II, response to toxic substance and plasma membrane localization
CAGL0I05874g	-1.54038	2.81e-70	6.75e-68	CAGL0I05874g	Haloacid dehalogenase-like hydrolase
CAGL0L02937g	1.72506	1.39e-66	3.2e-64	HIS3	Putative imidazoleglycerol-phosphate dehydratase
CAGL0M01870g	-2.34684	7.42e-66	1.64e-63	CAGL0M01870g	Putative zinc finger protein; gene is upregulated in azole-resistant strain
CAGL0J10494g	2.85644	9.97e-65	2.11e-62	CAGL0J10494g	Has domain(s) with predicted adenine phosphoribosyltransferase activity, role in adenine salvage, nucleoside metabolic process and cytoplasm localization
CAGL0K08338g	-1.52047	5.01e-64	1.02e-61	CAGL0K08338g	Protein of unknown function
CAGL0B02882g	-2.20388	4.26e-63	8.35e-61	BMT2	Beta mannosyltransferase; transmembrane domain protein similar to C. albicans WRY family; gene is downregulated in azole-resistant strain
CAGL0L06072g	-3.2647	2.48e-62	4.69e-60	CAGL0L06072g	Has domain(s) with predicted nucleic acid binding activity
CAGL0L06138g	1.39602	5.94e-57	1.08e-54	TPN1	Ortholog(s) have vitamin transmembrane transporter activity, role in vitamin transport and plasma membrane localization
CAGL0H02255g	-1.44665	5.49e-56	9.67e-54	CAGL0H02255g	Ortholog(s) have membrane localization
CAGL0F06875g	1.59948	1.31e-55	2.23e-53	CAGL0F06875g	Ortholog(s) have mRNA binding, saccharopine dehydrogenase (NAD+, L-lysine-forming) activity and role in lysine biosynthetic process, lysine biosynthetic process via aminoadipic acid
CAGL0E03201g	1.1617	3.85e-55	6.36e-53	CAGL0E03201g	Ortholog(s) have phosphatidylethanolamine N-methyltransferase activity and role in phosphatidylcholine biosynthetic process
CAGL0G05764g	-2.44335	2.23e-53	3.57e-51	CAGL0G05764g	Has domain(s) with predicted GTP binding, GTPase activity and role in intracellular protein transport, nucleocytoplasmic transport, protein transport, signal transduction, small GTPase mediated signal transduction
CAGL0B01078g	-1.58162	1.01e-52	1.57e-50	CAGL0B01078g	Putative protein; gene is upregulated in azole-resistant strain
CAGL0K07788g	1.33412	6.41e-51	9.69e-49	CAGL0K07788g	Ortholog(s) have L-aminoadipate-semialdehyde dehydrogenase activity and role in lysine biosynthetic process, lysine biosynthetic process via aminoadipic acid
CAGL0G06732g	1.67305	2.37e-50	3.48e-48	CAGL0G06732g	Ortholog(s) have 2-isopropylmalate synthase activity, role in leucine biosynthetic process and mitochondrion localization
CAGL0L05786g	-1.86989	6.65e-50	9.51e-48	CAGL0L05786g	Has domain(s) with predicted nucleic acid binding, zinc ion binding activity
CAGL0J09240g	1.20313	8.06e-50	1.12e-47	LYS21	Homocitrate synthase; protein abundance increased in ace2 mutant cells
CAGL0M11000g	-1.83574	7.92e-48	1.07e-45	CAGL0M11000g	Ortholog(s) have cytosol localization
CAGL0L10362g	1.45137	3.57e-47	4.72e-45	CAGL0L10362g	Ortholog of S. cerevisiae : YOR062C and Saccharomyces cerevisiae S288C : YOR062C
CAGL0C00319g	-1.2723	5.82e-47	7.5e-45	CAGL0C00319g	Ortholog(s) have carboxypeptidase activity, role in nitrogen compound metabolic process, proteolysis involved in cellular protein catabolic process and fungal-type vacuole lumen localization
CAGL0M07634g	1.85451	7.05e-46	8.87e-44	CAGL0M07634g	Ortholog(s) have role in pseudohyphal growth and cytosol, nucleus localization
CAGL0H08844g	-1.66037	2.95e-45	3.63e-43	CAGL0H08844g	Putative adhesin-like protein
CAGL0B02717g	1.27852	5.96e-45	7.16e-43	CAGL0B02717g	Ortholog(s) have role in acetate catabolic process, carbon utilization and cytoplasm, extracellular region, nucleus localization
CAGL0E03916g	-1.23685	6.98e-45	8.2e-43	CAGL0E03916g	Ortholog(s) have glycerol kinase activity, role in glycerol metabolic process and mitochondrion localization
CAGL0C03267g	-1.22648	1.61e-44	1.85e-42	FPS1	Glycerol transporter; involved in flucytosine resistance; double fps1/fps2 mutant accumulates glycerol, has constitutive cell wall stress, is hypersensitive to caspofungin in vitro and in vivo
CAGL0H08712g	-1.83009	1e-43	1.13e-41	CAGL0H08712g	Has domain(s) with predicted phosphatidylinositol binding activity and role in cell communication
CAGL0M12386g	-1.28118	1.22e-43	1.34e-41	CAGL0M12386g	Ortholog(s) have role in isoleucine biosynthetic process, mitochondrial translation and mitochondrial matrix, mitochondrion localization
CAGL0F08371g	-1.13783	3.8e-43	4.1e-41	TNA1	High-affinity nicotinic acid transporter; strongly induced under niacin-limiting conditions
CAGL0E01727g	1.68655	2.25e-42	2.38e-40	YPS3	Putative aspartic protease; predicted GPI-anchor; member of a YPS gene cluster that is required for virulence in mice
CAGL0F07513g	-1.75858	9.3e-42	9.64e-40	CAGL0F07513g	Ortholog(s) have role in aerobic respiration
CAGL0I05390g	1.71861	1.39e-41	1.41e-39	CAGL0I05390g	Ortholog(s) have protein kinase activity, protein serine/threonine kinase activity
CAGL0A01474g	-1.69758	1.96e-40	1.95e-38	CAGL0A01474g	Ortholog(s) have fungal-type cell wall localization
CAGL0L01089g	1.25452	3.39e-40	3.32e-38	GLT1	Ortholog(s) have glutamate synthase (NADH) activity and role in L-glutamate biosynthetic process, ammonia assimilation cycle, invasive filamentous growth
CAGL0I05934g	-1.47143	3.91e-40	3.76e-38	CAGL0I05934g	Ortholog(s) have ubiquitin-protein transferase regulator activity and role in cellular response to water deprivation, stress-induced homeostatically regulated protein degradation pathway
CAGL0J04554g	1.55145	9.76e-40	9.22e-38	CAGL0J04554g	Has domain(s) with predicted catalytic activity, pyridoxal phosphate binding, transaminase activity and role in biosynthetic process, cellular amino acid metabolic process
CAGL0C02365g	-2.08913	1.09e-39	1.01e-37	CAGL0C02365g	Protein of unknown function
CAGL0C00275g	-1.57255	2.32e-38	2.08e-36	HSP31	Putative cysteine protease; protein differentially expressed in azole resistant strain; gene is upregulated in azole-resistant strain
CAGL0M02871g	-1.27855	3.39e-38	2.99e-36	CAGL0M02871g	Ortholog(s) have alpha-1,2-mannosyltransferase activity, role in protein glycosylation and Golgi apparatus localization
CAGL0L02519g	-1.0491	4.52e-38	3.91e-36	CAGL0L02519g	Has domain(s) with predicted transmembrane transporter activity, role in transmembrane transport and integral component of membrane localization
CAGL0E02915g	-1.34152	1.15e-37	9.79e-36	CAGL0E02915g	Putative adhesin-like protein
CAGL0K12034g	1.16119	5.71e-36	4.72e-34	ENA1	Na(+)-ATPase with broad substrate specificity; plays a role in sodium detoxification; highly upregulated by increased osmotic pressure or sodium concentration
CAGL0H04983g	-1.31124	7.03e-36	5.72e-34	PSA1	Putative mannose-1-phosphate guanyltransferase
CAGL0G08019g	1.64022	1.38e-35	1.1e-33	CAGL0G08019g	Ortholog(s) have plasma membrane localization
CAGL0L07480g	-1.17169	1.97e-35	1.55e-33	CAGL0L07480g	Ortholog(s) have sequence-specific DNA binding activity
CAGL0D02134g	1.92713	3.94e-35	3.06e-33	CAGL0D02134g	Ortholog of S. cerevisiae : YKL133C and Saccharomyces cerevisiae S288C : YKL133C
CAGL0F02717g	-1.29726	5.17e-35	3.96e-33	PDH1	Multidrug transporter, predicted plasma membrane ATP-binding cassette (ABC) transporter; regulated by Pdr1p; involved in fluconazole resistance
CAGL0F02431g	1.11778	1.82e-34	1.36e-32	ACO2	Ortholog(s) have role in mitochondrial translation, tricarboxylic acid cycle and cytoplasm, mitochondrion, nucleus localization
CAGL0K04719g	-1.01788	2.53e-34	1.83e-32	CAGL0K04719g	Ortholog of S. cerevisiae : YNL208W, C. albicans SC5314 : C3_05710W_A/RCT1, C. dubliniensis CD36 : Cd36_85650, C. parapsilosis CDC317 : CPAR2_807040 and C. auris B8441 : B9J08_002643
CAGL0I09702g	1.30442	3.95e-34	2.79e-32	CAGL0I09702g	Ortholog(s) have riboflavin transmembrane transporter activity, role in riboflavin transport and plasma membrane localization
CAGL0I01276g	1.62258	4.86e-34	3.38e-32	CAGL0I01276g	Ortholog(s) have cytoplasm, nucleus localization
CAGL0E02035g	1.75677	1.42e-33	9.73e-32	CAGL0E02035g	Ortholog(s) have fungal-type vacuole membrane localization
CAGL0K11616g	1.28085	2.06e-33	1.38e-31	CAGL0K11616g	Putative mitochondrial inner membrane transporter; gene is upregulated in azole-resistant strain
CAGL0L13299g	-2.6193	5.13e-33	3.39e-31	EPA11	Putative adhesin; belongs to adhesin cluster I
CAGL0K02519g	-1.50234	2.42e-32	1.56e-30	CAGL0K02519g	Protein of unknown function
CAGL0C04323g	1.92105	1.79e-31	1.14e-29	NTH2	Cytosolic neutral trehalase involved in hydrolysis of intracellular trehalose
CAGL0K03459g	1.48345	2.76e-31	1.74e-29	CAGL0K03459g	Ortholog of S. cerevisiae : SPG4 and Saccharomyces cerevisiae S288C : YMR107W
CAGL0I10098g	1.31522	5.07e-31	3.16e-29	PWP7	Cell wall protein that mediates adhesion to endothelial cells; predicted GPI anchor and signal peptide; contains multiple tandem repeats; expressed in stationary growth phase; belongs to adhesin cluster II
CAGL0M12551g	-1.65369	7.31e-31	4.49e-29	CAGL0M12551g	Ortholog(s) have role in energy reserve metabolic process
CAGL0H00594g	-1.23504	1.21e-30	7.27e-29	CAGL0H00594g	Ortholog(s) have structural molecule activity, role in protein localization to spindle pole body, spindle pole body duplication and central plaque of spindle pole body localization
CAGL0L02079g	1.19918	1.2e-30	7.27e-29	CAGL0L02079g	Ortholog(s) have tricarboxylate secondary active transmembrane transporter activity and role in mitochondrial citrate transmembrane transport, transmembrane transport
CAGL0M12100g	-3.06784	4.3e-30	2.56e-28	CAGL0M12100g	Has domain(s) with predicted protein dimerization activity
CAGL0E00231g	1.44191	7.44e-30	4.37e-28	CAGL0E00231g	Putative adhesin-like protein; contains tandem repeats and a predicted GPI-anchor; belongs to adhesin cluster III
CAGL0J06402g	2.48103	1.38e-29	8.04e-28	CAGL0J06402g	Ortholog(s) have homocitrate synthase activity, role in DNA repair, histone displacement, lysine biosynthetic process via aminoadipic acid and nucleus localization
CAGL0H00704g	1.16007	3.36e-29	1.93e-27	CAGL0H00704g	Ortholog(s) have role in autophagosome assembly, autophagy of mitochondrion, cytoplasm to vacuole transport by the Cvt pathway, macroautophagy
CAGL0M11462g	-1.05272	3.69e-29	2.1e-27	CAGL0M11462g	Ortholog(s) have lysophosphatidic acid acyltransferase activity and role in phosphatidic acid biosynthetic process
CAGL0F01859g	1.30782	8.6e-29	4.84e-27	CAGL0F01859g	Ortholog(s) have role in ascospore wall assembly and cytoplasm, prospore membrane localization
CAGL0G02585g	1.1275	9.95e-29	5.54e-27	LYS12	Homo-isocitrate dehydrogenase
CAGL0D06512g	1.35118	1.13e-28	6.23e-27	CAGL0D06512g	Putative membrane bound guanine nucleotide exchange factor; gene is upregulated in azole-resistant strain
CAGL0E01661g	1.23799	5.06e-27	2.73e-25	CAGL0E01661g	Adhesin-like protein with tandem repeats; predicted GPI-anchor; belongs to adhesin cluster III
CAGL0H07601g	1.70976	6.42e-27	3.43e-25	CAGL0H07601g	Ortholog(s) have DNA helicase activity, heteroduplex DNA loop binding activity
CAGL0B02585g	-1.02026	9e-27	4.76e-25	CAGL0B02585g	Ortholog(s) have role in ER-dependent peroxisome organization, endoplasmic reticulum inheritance, endoplasmic reticulum tubular network maintenance and endoplasmic reticulum tubular network organization, more
CAGL0G06402g	1.14549	1.43e-26	7.46e-25	CAGL0G06402g	Ortholog(s) have mitochondrion localization
CAGL0J02508g	-1.22826	6.36e-26	3.23e-24	AWP1	Adhesin-like protein; identified in cell wall extracts by mass spectrometry; belongs to adhesin cluster VI; predicted GPI anchor
CAGL0E02255g	2.24416	1.54e-25	7.76e-24	CAGL0E02255g	Ortholog(s) have role in fungal-type cell wall organization and extrinsic component of plasma membrane localization
CAGL0M03025g	1.21366	4.93e-25	2.46e-23	CAGL0M03025g	Ortholog(s) have DNA-binding transcription activator activity, RNA polymerase II-specific, RNA polymerase II cis-regulatory region sequence-specific DNA binding activity
CAGL0K07634g	1.74969	1.47e-24	7.2e-23	GAT1	Ortholog(s) have DNA-binding transcription activator activity, RNA polymerase II-specific, sequence-specific DNA binding activity
CAGL0I00286g	1.39406	2.15e-24	1.02e-22	CAGL0I00286g	Has domain(s) with predicted transmembrane transporter activity, role in transmembrane transport and integral component of membrane, membrane localization
CAGL0C03223g	-1.24269	3.21e-24	1.5e-22	SDH2	Putative iron-sulfur protein subunit of succinate dehydrogenase; gene is downregulated in azole-resistant strain
CAGL0M01760g	1.23435	4.31e-24	2e-22	CDR1	Multidrug transporter of ATP-binding cassette (ABC) superfamily, involved in resistance to azoles; expression regulated by Pdr1p; increased abundance in azole resistant strains; expression increased by loss of the mitochondrial genome
CAGL0K10164g	-1.96886	5.06e-24	2.33e-22	CAGL0K10164g	Predicted GPI-linked protein; putative adhesin-like protein
CAGL0A02002g	-1.35859	1.14e-23	5.11e-22	CAGL0A02002g	Ortholog of S. cerevisiae : YOL024W and Saccharomyces cerevisiae S288C : YOL024W
CAGL0A01826g	1.85007	1.59e-23	7.05e-22	HXT5	Ortholog(s) have glucose transmembrane transporter activity, role in glucose transmembrane transport and plasma membrane localization
CAGL0A00363g	1.10387	5.59e-23	2.4e-21	CAGL0A00363g	Ortholog(s) have 3-isopropylmalate dehydratase activity, role in leucine biosynthetic process and cytoplasmic stress granule, cytosol localization
CAGL0E01749g	1.83306	1.32e-22	5.56e-21	YPS4	Putative aspartic protease; member of a YPS gene cluster that is required for virulence in mice; induced in response to low pH and high temperature
CAGL0D02552g	1.27578	1.13e-21	4.58e-20	CAGL0D02552g	Protein of unknown function
CAGL0M07293g	1.19694	1.77e-21	7.07e-20	CAGL0M07293g	Putative ABC transporter of weak organic acids; gene is downregulated in azole-resistant strain
CAGL0A01001g	1.46611	2.87e-21	1.12e-19	CAGL0A01001g	Ortholog of S. cerevisiae : YLR326W, C. albicans SC5314 : C2_00270C_A, C. dubliniensis CD36 : Cd36_15250, C. parapsilosis CDC317 : CPAR2_213510 and C. auris B8441 : B9J08_002871
CAGL0I02134g	1.82153	1.3e-20	4.91e-19	PEX21B	Ortholog(s) have role in protein import into peroxisome matrix and cytosol, peroxisome localization
CAGL0I09746g	-1.0886	3.65e-20	1.36e-18	CAGL0I09746g	Ortholog(s) have phosphoenolpyruvate transmembrane transporter activity and role in endoplasmic reticulum to Golgi vesicle-mediated transport, phosphoenolpyruvate transmembrane import into Golgi lumen
CAGL0F04851g	1.02929	7.61e-20	2.75e-18	CAGL0F04851g	Ortholog(s) have role in aerobic respiration, mRNA metabolic process
CAGL0L06094g	-1.02616	1.53e-19	5.38e-18	STR3	Putative cystathionine beta-lyase; gene is upregulated in azole-resistant strain
CAGL0K00715g	-1.0816	1.84e-19	6.36e-18	RTA1	Putative protein involved in 7-aminocholesterol resistance; gene is upregulated in azole-resistant strain
CAGL0L04378g	1.53948	3.07e-19	1.04e-17	CAGL0L04378g	Has domain(s) with predicted transmembrane transporter activity and role in transmembrane transport
CAGL0F01969g	-1.02321	4.4e-19	1.45e-17	CAGL0F01969g	Ortholog of S. cerevisiae : YLR049C and Saccharomyces cerevisiae S288C : YLR049C
CAGL0L05984g	1.75843	7.95e-19	2.58e-17	CAGL0L05984g	Protein of unknown function
CAGL0K07205g	1.1227	3.18e-18	1.01e-16	CAGL0K07205g	Protein of unknown function
CAGL0L04510g	-1.02293	3.38e-17	1e-15	CAGL0L04510g	Ortholog(s) have structural constituent of ribosome activity
CAGL0H05137g	1.02748	1.36e-16	3.84e-15	CAGL0H05137g	Ortholog(s) have aldehyde dehydrogenase [NAD(P)+] activity, role in NADPH regeneration, acetate biosynthetic process, response to salt stress and cytosol, mitochondrion localization
CAGL0J03916g	-2.02058	1.51e-16	4.24e-15	CAGL0J03916g	Ortholog(s) have lipid binding, oxysterol binding, sterol transfer activity and role in endocytosis, exocytosis, maintenance of cell polarity, piecemeal microautophagy of the nucleus, sterol transport
CAGL0I10010g	1.13124	4.43e-16	1.2e-14	CAGL0I10010g	Ortholog(s) have SNARE binding, chaperone binding, protein sequestering activity
CAGL0H06237g	1.3062	6.61e-16	1.76e-14	CAGL0H06237g	Ortholog(s) have role in ascospore wall assembly and ascospore wall, prospore membrane localization
CAGL0H00572g	-1.66263	7.78e-16	2.04e-14	CAGL0H00572g	Has domain(s) with predicted integral component of membrane localization
CAGL0M02167g	-1.00829	7.97e-16	2.08e-14	CAGL0M02167g	Ortholog of S. cerevisiae : PRM4 and Saccharomyces cerevisiae S288C : YPL156C
CAGL0E00583g	1.06487	8.68e-16	2.25e-14	TRX3	Ortholog(s) have disulfide oxidoreductase activity, role in cellular response to oxidative stress and mitochondrion localization
CAGL0K04785g	1.17213	1.39e-15	3.47e-14	CAGL0K04785g	Ortholog of S. cerevisiae : MRX7, C. albicans SC5314 : C6_00120W_A, C. dubliniensis CD36 : Cd36_19820, C. parapsilosis CDC317 : CPAR2_603375 and C. auris B8441 : B9J08_005197
CAGL0K03421g	-1.23218	3.22e-15	7.76e-14	CAGL0K03421g	Ortholog(s) have phosphoglucomutase activity
CAGL0C05467g	2.46359	3.69e-15	8.79e-14	CAGL0C05467g	Ortholog of S. cerevisiae : MFG1, C. albicans SC5314 : C2_08730W_A/MFG1, C. dubliniensis CD36 : Cd36_22900, C. parapsilosis CDC317 : CPAR2_806370 and C. auris B8441 : B9J08_005191
CAGL0M12056g	2.00884	3.76e-15	8.91e-14	CAGL0M12056g	Protein of unknown function
CAGL0C03872g	-1.94539	4.17e-15	9.75e-14	TIR3	Putative GPI-linked cell wall protein involved in sterol uptake
CAGL0M01716g	1.24097	9.59e-15	2.16e-13	CAGL0M01716g	Ortholog(s) have DNA-binding transcription activator activity, RNA polymerase II-specific, RNA polymerase II cis-regulatory region sequence-specific DNA binding activity
CAGL0L03894g	3.21106	1.58e-14	3.52e-13	CAGL0L03894g	Protein of unknown function
CAGL0H05401g	-1.38416	2.41e-14	5.19e-13	CAGL0H05401g	Ortholog(s) have role in GPI anchor biosynthetic process and glycosylphosphatidylinositol-N-acetylglucosaminyltransferase (GPI-GnT) complex localization
CAGL0H01144g	1.00362	2.66e-14	5.65e-13	CAGL0H01144g	Ortholog(s) have SUMO polymer binding activity
CAGL0J11242g	-1.09765	5.21e-14	1.07e-12	CAGL0J11242g	Ortholog(s) have GTPase activity, role in cell death in response to hydrogen peroxide and endomembrane system, fungal-type vacuole membrane, plasma membrane localization
CAGL0M10153g	1.75748	5.46e-14	1.11e-12	CAGL0M10153g	Ortholog(s) have protein serine/threonine kinase activity
CAGL0B02904g	-1.11254	1.27e-13	2.48e-12	BMT6	Beta mannosyltransferase
CAGL0J11792g	-1.34816	6.39e-13	1.17e-11	CAGL0J11792g	Has domain(s) with predicted RNA polymerase I core promoter sequence-specific DNA binding, RNA polymerase I general transcription initiation factor activity and role in transcription initiation from RNA polymerase I promoter
CAGL0J02024g	1.82447	7.39e-13	1.33e-11	CAGL0J02024g	Protein of unknown function
CAGL0L06512g	-1.25648	8.04e-13	1.45e-11	CAGL0L06512g	Ortholog(s) have role in meiotic cell cycle, negative regulation of protein localization to nucleolus
CAGL0G03949g	-2.20117	1.07e-12	1.88e-11	CAGL0G03949g	Protein of unknown function
CAGL0F05687g	-1.03026	1.56e-12	2.68e-11	CAGL0F05687g	Ortholog of S. cerevisiae : SND1 and Saccharomyces cerevisiae S288C : YDR186C
CAGL0D05236g	-1.12135	1.97e-12	3.36e-11	CAGL0D05236g	Has domain(s) with predicted nucleic acid binding, nucleotide binding activity
CAGL0H06017g	1.12516	2.51e-12	4.19e-11	FLR1	Multidrug transporter of the major facilitator superfamily involved in 5-flucytosine resistance; gene is downregulated in azole-resistant strain
CAGL0A03905g	1.04915	3.21e-12	5.28e-11	HMX1	Ortholog(s) have heme oxygenase (decyclizing) activity, role in cellular iron ion homeostasis, heme catabolic process, response to oxidative stress and endoplasmic reticulum, membrane, nuclear outer membrane localization
CAGL0K07183g	-1.16276	3.58e-12	5.86e-11	CAGL0K07183g	Protein of unknown function
CAGL0H10076g	-2.01595	5.02e-12	8.09e-11	CAGL0H10076g	Ortholog(s) have plasma membrane localization
CAGL0H06039g	1.58455	8.59e-12	1.34e-10	FLR2	Multidrug transporter of the major facilitator superfamily involved in 5-flucytosine resistance
CAGL0G04763g	-1.11745	1.35e-11	2.06e-10	CAGL0G04763g	Has domain(s) with predicted role in termination of G protein-coupled receptor signaling pathway
CAGL0I00550g	-1.1413	1.45e-11	2.2e-10	CAGL0I00550g	Ortholog of S. cerevisiae : YLR297W and Saccharomyces cerevisiae S288C : YLR297W
CAGL0J03212g	1.34398	1.79e-11	2.71e-10	ALD5	Putative mitochondrial aldehyde dehydrogenase (NAD+); protein abundance increased in ace2 mutant cells
CAGL0M13387g	2.35985	1.81e-11	2.73e-10	CAGL0M13387g	Ortholog(s) have role in ascospore wall assembly
CAGL0H06633g	1.16331	4.41e-11	6.45e-10	PCK1	Putative phosphoenolpyruvate carboxykinase; gene is downregulated in azole-resistant strain
CAGL0L10142g	-1.14013	7.55e-11	1.08e-09	RSB1	Putative sphingolipid flippase; gene is upregulated in azole-resistant strain
CAGL0I09592g	-1.07519	1.69e-10	2.27e-09	CAGL0I09592g	Ortholog(s) have carbamoyl-phosphate synthase (glutamine-hydrolyzing) activity, role in arginine biosynthetic process and carbamoyl-phosphate synthase complex, cytoplasmic stress granule localization
CAGL0B01595g	1.01862	2.69e-10	3.46e-09	CAGL0B01595g	Protein of unknown function
CAGL0M05401g	-1.91	2.78e-10	3.55e-09	CAGL0M05401g	Ortholog of S. cerevisiae : YBR201C-A and Saccharomyces cerevisiae S288C : YBR201C-A
CAGL0H09592g	-1.89654	2.96e-10	3.75e-09	CAGL0H09592g	Putative GPI-linked cell wall protein
CAGL0I09724g	1.14169	2.99e-10	3.77e-09	CAGL0I09724g	Has domain(s) with predicted transmembrane transporter activity, role in transmembrane transport and integral component of membrane localization
CAGL0K01155g	-1.65671	3.09e-10	3.88e-09	CAGL0K01155g	Ortholog of S. cerevisiae : YGR079W and Saccharomyces cerevisiae S288C : YGR079W
CAGL0F05093g	-1.2669	3.91e-10	4.83e-09	CAGL0F05093g	Ortholog(s) have role in microtubule-based process
CAGL0E01793g	-1.35034	5.96e-10	7.16e-09	YPS6	Putative aspartic protease; predicted GPI-anchor; member of a YPS gene cluster that is required for virulence in mice; expression induced at high temperature
CAGL0H10164g	1.58663	7e-10	8.27e-09	CAGL0H10164g	Ortholog(s) have role in mRNA methylation, meiotic cell cycle, negative regulation of pseudohyphal growth, premeiotic DNA replication and RNA N6-methyladenosine methyltransferase complex localization
CAGL0F02167g	1.45186	1.04e-09	1.2e-08	CAGL0F02167g	Ortholog(s) have D-loop DNA binding, Y-form DNA binding, double-stranded DNA binding, four-way junction DNA binding activity, role in reciprocal meiotic recombination and MutSgamma complex, nuclear chromosome localization
CAGL0G08107g	2.50034	1.63e-09	1.83e-08	CAGL0G08107g	Ortholog(s) have DNA-binding transcription repressor activity, RNA polymerase II-specific, RNA polymerase II cis-regulatory region sequence-specific DNA binding, histone H3-methyl-lysine-36 demethylase activity
CAGL0M07766g	-1.88254	1.79e-09	2e-08	CAGL0M07766g	Putative protein; gene is upregulated in azole-resistant strain
CAGL0L08470g	1.6185	4.82e-09	5.07e-08	CAGL0L08470g	Protein of unknown function
CAGL0E02871g	1.14671	7.98e-09	8.13e-08	CAGL0E02871g	Ortholog(s) have methionyl-tRNA formyltransferase activity, role in conversion of methionyl-tRNA to N-formyl-methionyl-tRNA and mitochondrion localization
CAGL0A03410g	1.19859	9.27e-09	9.36e-08	CAGL0A03410g	Protein of unknown function
CAGL0G05313g	-1.15608	1.99e-08	1.91e-07	CAGL0G05313g	Ortholog(s) have transferase activity, transferring phosphorus-containing groups activity and role in mannosyl diphosphorylinositol ceramide metabolic process, sphingolipid biosynthetic process
CAGL0G05269g	-1.88349	2.29e-08	2.17e-07	CAGL0G05269g	Putative mitochondrial protein; gene is downregulated in azole-resistant strain
CAGL0C01617g	2.48695	2.34e-08	2.21e-07	CAGL0C01617g	Protein of unknown function
CAGL0F08217g	-1.04965	6.79e-08	5.91e-07	CAGL0F08217g	Ortholog(s) have cytoplasmic stress granule localization
CAGL0H02101g	-1.05573	3.5e-07	2.68e-06	CAGL0H02101g	Ortholog(s) have role in RNA metabolic process
CAGL0H02431g	-1.18395	5.89e-07	4.36e-06	CAGL0H02431g	Ortholog(s) have tRNA (cytosine-2'-O-)-methyltransferase activity and role in tRNA methylation, wobble position ribose methylation
CAGL0D06666g	1.01823	6.8e-07	4.99e-06	CAGL0D06666g	Protein of unknown function
CAGL0L13354g	-3.21291	1.65e-06	1.11e-05	TNR1	Putative nicotinamide transporter; strongly induced under niacin-limiting conditions
CAGL0H05995g	1.71872	2.54e-06	1.64e-05	CAGL0H05995g	Has domain(s) with predicted hydrolase activity
CAGL0M02717g	1.27613	3.35e-06	2.11e-05	CAGL0M02717g	Predicted GPI-linked cell wall protein
CAGL0I01936g	2.00936	4.66e-06	2.86e-05	CAGL0I01936g	Ortholog(s) have DNA secondary structure binding activity and role in ascospore formation, positive regulation of protein sumoylation, regulation of reciprocal meiotic recombination, synaptonemal complex assembly
CAGL0I04048g	-1.19745	6.9e-06	4.1e-05	CAGL0I04048g	Ortholog(s) have fructose 1,6-bisphosphate 1-phosphatase activity, role in carbon utilization, cellular response to glucose starvation and intracellular anatomical structure localization
CAGL0E05456g	1.38594	9.08e-06	5.25e-05	CAGL0E05456g	Ortholog of S. cerevisiae : YOR338W, C. albicans SC5314 : C2_09880C_A, C. dubliniensis CD36 : Cd36_23960, C. parapsilosis CDC317 : CPAR2_407140 and C. auris B8441 : B9J08_001012
CAGL0M08558g	1.37924	9.32e-06	5.38e-05	CAGL0M08558g	Protein of unknown function
CAGL0M05115g	1.44758	9.42e-06	5.43e-05	CAGL0M05115g	Protein of unknown function
CAGL0L07590g	-1.96299	1.26e-05	7.04e-05	CAGL0L07590g	Protein of unknown function
CAGL0C05115g	-1.35062	3.66e-05	0.000184073	ARG1	Argininosuccinate synthetase
CAGL0I03168g	1.13647	3.7e-05	0.000185572	CAGL0I03168g	Ortholog of S. cerevisiae : YEL023C, C. albicans SC5314 : C3_04440C_A, C. dubliniensis CD36 : Cd36_84380, C. auris B8441 : B9J08_005504 and Candida tenuis NRRL Y-1498 : CANTEDRAFT_101635
CAGL0B02079g	1.27889	4.1e-05	0.000203773	CAGL0B02079g	Ortholog(s) have azole transmembrane transporter activity, role in asperfuranone biosynthetic process, azole transmembrane transport and plasma membrane localization
CAGL0K04675g	-1.01827	4.28e-05	0.000210945	CAGL0K04675g	Protein of unknown function
CAGL0H09482g	2.87485	0.000103117	0.000467025	CAGL0H09482g	Protein of unknown function
CAGL0L12100g	2.26153	0.000284223	0.00114099	CAGL0L12100g	Ortholog(s) have ATP binding, ATP-dependent activity, acting on DNA, ATPase, ATPase inhibitor activity, DNA strand exchange activity, Swi5-Sfr1 complex binding and double-stranded DNA binding, more
CAGL0M01892g	1.07045	0.00053766	0.00200325	CAGL0M01892g	Ortholog of S. cerevisiae : ECM8 and Saccharomyces cerevisiae S288C : YBR076W
CAGL0D06534g	2.01368	0.000611986	0.00223605	CAGL0D06534g	Protein of unknown function
CAGL0L08536g	-1.33672	0.000711437	0.00254663	CAGL0L08536g	Protein of unknown function
CAGL0M04851g	5.5869	0.000878132	0.00306044	CAGL0M04851g	Protein of unknown function
CAGL0F02607g	1.2626	0.000888179	0.00309138	CAGL0F02607g	Ortholog(s) have NADPH dehydrogenase activity, role in ascospore wall assembly and endoplasmic reticulum localization
CAGL0A02970g	1.00397	0.000918761	0.00318088	CAGL0A02970g	Ortholog(s) have mRNA 3'-UTR binding activity, role in regulation of mRNA stability, regulation of phosphate metabolic process and cytoplasm localization
CAGL0M08580g	1.05237	0.00100679	0.00344972	CAGL0M08580g	Ortholog(s) have role in ascospore wall assembly and prospore membrane, prospore membrane leading edge localization
CAGL0K12716g	1.10814	0.0021293	0.00663382	CAGL0K12716g	Has domain(s) with predicted transmembrane transporter activity, role in transmembrane transport and integral component of membrane, membrane localization
CAGL0L09361g	1.3698	0.00253507	0.00767197	CAGL0L09361g	Protein of unknown function

## Sheet: WT FLC vs. NDC
ID	log2FoldChange	pvalue	padj	Gene	Protein
CAGL0L06094g	2.35702	5.72e-106	3.02e-102	STR3	Putative cystathionine beta-lyase; gene is upregulated in azole-resistant strain
CAGL0B02838g	2.28674	1.74e-87	4.6e-84	MUP1	Protein of unknown function
CAGL0F08965g	1.19386	9.48e-67	1.67e-63	CAGL0F08965g	Ortholog(s) have role in reciprocal meiotic recombination
CAGL0A01089g	1.66986	8.24e-62	1.09e-58	CAGL0A01089g	Has domain(s) with predicted alcohol O-acetyltransferase activity and role in alcohol metabolic process
CAGL0F07029g	1.67973	1.1e-52	1.16e-49	MET13	Ortholog(s) have methylenetetrahydrofolate reductase (NAD(P)H) activity and role in methionine biosynthetic process, one-carbon metabolic process
CAGL0H09614g	4.05092	1.91e-52	1.69e-49	CAGL0H09614g	Putative GPI-linked cell wall protein
CAGL0L06776g	2.4664	6.08e-52	4.59e-49	CAGL0L06776g	Has domain(s) with predicted DNA-binding transcription factor activity, sequence-specific DNA binding, zinc ion binding activity and role in regulation of transcription, DNA-templated
CAGL0D06402g	1.18197	1.45e-51	9.57e-49	MET15	O-acetyl homoserine sulfhydrylase (OAHSH), ortholog of S. cerevisiae MET17; required for utilization of inorganic sulfate as sulfur source; able to utilize cystine as a sulfur source while S. cerevisiae met15 mutants are unable to do so
CAGL0J03762g	1.46937	1.4e-47	8.22e-45	MET7	Ortholog(s) have tetrahydrofolylpolyglutamate synthase activity, role in one-carbon metabolic process and cytoplasm, mitochondrion localization
CAGL0K11616g	1.5107	9.47e-46	5e-43	CAGL0K11616g	Putative mitochondrial inner membrane transporter; gene is upregulated in azole-resistant strain
CAGL0M00374g	1.29571	9.09e-45	4.37e-42	CAGL0M00374g	Ortholog(s) have sulfite reductase (NADPH) activity, role in hydrogen sulfide biosynthetic process, sulfate assimilation, sulfur amino acid biosynthetic process and cytoplasmic stress granule, sulfite reductase complex (NADPH) localization
CAGL0K04367g	1.23799	1.73e-43	7.6e-41	CAGL0K04367g	Ortholog(s) have L-methionine secondary active transmembrane transporter activity, role in methionine import across plasma membrane, sulfur amino acid transport and plasma membrane localization
CAGL0G04499g	1.32896	1.12e-39	4.54e-37	CAGL0G04499g	Ortholog of S. cerevisiae : SET4 and Saccharomyces cerevisiae S288C : YJL105W
CAGL0L00319g	1.02562	8.23e-39	3.11e-36	ERG20	Putative farnesyl pyrophosphate synthetase
CAGL0D05280g	1.47859	1.21e-38	4.26e-36	CAGL0D05280g	Ortholog(s) have sulfite reductase (NADPH) activity, role in sulfate assimilation and sulfite reductase complex (NADPH) localization
CAGL0L03828g	1.77098	1.33e-37	4.4e-35	CAGL0L03828g	Ortholog(s) have electron transfer activity, role in sterol biosynthetic process and endoplasmic reticulum membrane localization
CAGL0M05995g	-1.15381	4.09e-37	1.27e-34	CAGL0M05995g	Ortholog(s) have lipid droplet localization
CAGL0L10714g	1.41553	1.09e-35	3.19e-33	ERG2	C-8 sterol isomerase
CAGL0M07612g	1.10512	2.18e-35	6.07e-33	CAGL0M07612g	Ortholog(s) have polyamine oxidase activity and role in pantothenate biosynthetic process, spermine catabolic process
CAGL0J08415g	1.12137	7.92e-35	2.09e-32	SAM2	S-adenosylmethionine synthetase
CAGL0F07865g	1.34582	9.49e-35	2.39e-32	UPC2B	Putative Zn(2)-Cys(6) binuclear cluster transcriptional regulator of ergosterol biosynthesis
CAGL0C02233g	1.8148	2.27e-34	5.45e-32	CAGL0C02233g	Ortholog(s) have L-methionine-(S)-S-oxide reductase activity, peptide-methionine (S)-S-oxide reductase activity, role in L-methionine salvage from methionine sulphoxide, cellular response to oxidative stress and cytoplasm localization
CAGL0K06677g	1.64531	3.61e-33	8.31e-31	MET8	Putative bifunctional dehydrogenase and ferrochelatase; gene is upregulated in azole-resistant strain
CAGL0C00209g	1.45538	6.83e-33	1.5e-30	AWP7	Putative adhesin-like cell wall protein; belongs to adhesin cluster IV; predicted GPI-anchor
CAGL0F01485g	3.14293	1.88e-32	3.98e-30	TIR2	Putative GPI-linked cell wall mannoprotein of the Srp1p/Tip1p family
CAGL0K08668g	1.53276	9.2e-31	1.8e-28	MET28	bZIP domain-containing protein
CAGL0F01419g	1.36539	1.72e-29	3.14e-27	AUS1	ATP-binding cassette transporter involved in sterol uptake
CAGL0M11462g	1.02605	6.65e-29	1.13e-26	CAGL0M11462g	Ortholog(s) have lysophosphatidic acid acyltransferase activity and role in phosphatidic acid biosynthetic process
CAGL0G00594g	1.20066	3.93e-28	6.49e-26	CAGL0G00594g	Has domain(s) with predicted 3-beta-hydroxy-delta5-steroid dehydrogenase activity and role in steroid biosynthetic process
CAGL0G06732g	1.23062	6.15e-28	9.86e-26	CAGL0G06732g	Ortholog(s) have 2-isopropylmalate synthase activity, role in leucine biosynthetic process and mitochondrion localization
CAGL0M05445g	-1.16729	1.22e-27	1.9e-25	CAGL0M05445g	Ortholog(s) have role in signal transduction
CAGL0I04994g	1.31364	7.91e-27	1.19e-24	MET6	5-methyltetrahydropteroyltriglutamate homocysteine methyltransferase; protein abundance increased in ace2 mutant cells
CAGL0H09504g	1.08444	2.74e-26	4.02e-24	CAGL0H09504g	Ortholog(s) have oxygen-dependent protoporphyrinogen oxidase activity, role in heme biosynthetic process and mitochondrial inner membrane localization
CAGL0K03927g	1.05563	2.89e-26	4.13e-24	CAGL0K03927g	Ortholog(s) have role in cellular iron ion homeostasis, ergosterol biosynthetic process, mitochondrion organization
CAGL0J00297g	1.02817	6.38e-26	8.88e-24	CAGL0J00297g	Ortholog of S. cerevisiae : YHR045W, C. albicans SC5314 : C5_05200C_A, C. dubliniensis CD36 : Cd36_54800, C. parapsilosis CDC317 : CPAR2_100730 and C. auris B8441 : B9J08_003970
CAGL0B00946g	1.03817	7.69e-26	1.04e-23	CAGL0B00946g	Ortholog(s) have cytosol localization
CAGL0M07403g	1.33152	4.58e-25	6.05e-23	OAZ1	Ortholog(s) have ornithine decarboxylase inhibitor activity and role in negative regulation of translational frameshifting, regulation of proteasomal protein catabolic process
CAGL0F03267g	-1.03942	7.06e-25	8.89e-23	CAGL0F03267g	Ortholog(s) have sterol binding, sterol transfer activity and cortical endoplasmic reticulum localization
CAGL0L02937g	1.01593	3.96e-23	4.66e-21	HIS3	Putative imidazoleglycerol-phosphate dehydratase
CAGL0G05566g	-1.22732	6.58e-23	7.4e-21	CAGL0G05566g	Ortholog(s) have role in ascospore formation, fungal-type cell wall organization and cell cortex, endosome, fungal-type vacuole, perinuclear region of cytoplasm localization
CAGL0L02321g	1.24253	6.94e-23	7.65e-21	CAGL0L02321g	Ortholog(s) have adenylylsulfate kinase activity and role in sulfate assimilation, sulfate assimilation, phosphoadenylyl sulfate reduction by phosphoadenylyl-sulfate reductase (thioredoxin), sulfur amino acid metabolic process
CAGL0J03146g	-1.04062	1.56e-22	1.65e-20	CAGL0J03146g	Ortholog(s) have CDP reductase activity, nucleoside diphosphate kinase activity, nucleotide binding, ribonucleoside-diphosphate reductase activity, thioredoxin disulfide as acceptor activity
CAGL0B02970g	-1.19082	2e-22	2.08e-20	BMT5	Beta mannosyltransferase
CAGL0H09592g	2.76153	3.53e-22	3.58e-20	CAGL0H09592g	Putative GPI-linked cell wall protein
CAGL0E04334g	1.29895	6.05e-22	5.93e-20	ERG11	Putative cytochrome P-450 lanosterol 14-alpha-demethylase; target enzyme of azole antifungal drugs; increased protein abundance in azole resistant strain
CAGL0K07205g	1.22577	3.98e-21	3.76e-19	CAGL0K07205g	Protein of unknown function
CAGL0B03839g	1.40247	1.1e-20	1.02e-18	MET3	Ortholog(s) have sulfate adenylyltransferase (ATP) activity
CAGL0M01760g	1.12457	3.3e-20	2.91e-18	CDR1	Multidrug transporter of ATP-binding cassette (ABC) superfamily, involved in resistance to azoles; expression regulated by Pdr1p; increased abundance in azole resistant strains; expression increased by loss of the mitochondrial genome
CAGL0M07634g	1.19001	2.64e-19	2.14e-17	CAGL0M07634g	Ortholog(s) have role in pseudohyphal growth and cytosol, nucleus localization
CAGL0B02755g	1.00968	7.32e-18	5.23e-16	CAGL0B02755g	Ortholog of S. cerevisiae : YLR361C-A and Saccharomyces cerevisiae S288C : YLR361C-A
CAGL0C02211g	-1.30012	9.13e-18	6.43e-16	UTR2	Putative glycoside hydrolase of the Crh family; predicted GPI-anchor
CAGL0L10142g	-1.58935	3.7e-17	2.48e-15	RSB1	Putative sphingolipid flippase; gene is upregulated in azole-resistant strain
CAGL0I00286g	1.14938	4.4e-17	2.87e-15	CAGL0I00286g	Has domain(s) with predicted transmembrane transporter activity, role in transmembrane transport and integral component of membrane, membrane localization
CAGL0J03916g	2.02591	8.24e-17	5.31e-15	CAGL0J03916g	Ortholog(s) have lipid binding, oxysterol binding, sterol transfer activity and role in endocytosis, exocytosis, maintenance of cell polarity, piecemeal microautophagy of the nucleus, sterol transport
CAGL0D05940g	1.98607	1.32e-16	8.17e-15	ERG1	Squalene epoxidase with a role in ergosterol synthesis; involved in growth under conditions of low oxygen tension
CAGL0J10846g	1.11481	1.33e-16	8.17e-15	CAGL0J10846g	Ortholog(s) have cyclin-dependent protein serine/threonine kinase regulator activity and role in negative regulation of DNA-binding transcription factor activity, negative regulation of macroautophagy, regulation of protein stability
CAGL0H03795g	1.07564	6.65e-16	3.91e-14	LEU2	3-isopropylmalate dehydrogenase
CAGL0H09636g	1.03102	8.05e-16	4.68e-14	CAGL0H09636g	Ortholog(s) have 4-hydroxy-4-methyl-2-oxoglutarate aldolase activity, oxaloacetate decarboxylase activity and role in 3,4-dihydroxybenzoate catabolic process
CAGL0I01276g	1.02291	4.25e-14	2.06e-12	CAGL0I01276g	Ortholog(s) have cytoplasm, nucleus localization
CAGL0G00264g	-1.01019	4.64e-14	2.21e-12	CAGL0G00264g	Ortholog(s) have enzyme activator activity, telomerase inhibitor activity, role in box C/D RNA 3'-end processing, negative regulation of telomere maintenance via telomerase and nucleolus, nucleoplasm localization
CAGL0J06050g	-1.02552	1.51e-13	6.98e-12	CAGL0J06050g	Ortholog(s) have role in cell wall assembly and extracellular region localization
CAGL0H04851g	1.14974	1.74e-13	7.98e-12	CAGL0H04851g	Ortholog(s) have protein serine/threonine phosphatase activity, role in cellular protein localization, cellular sodium ion homeostasis, protein dephosphorylation and extrinsic component of plasma membrane, nucleus localization
CAGL0C03872g	1.79944	1.87e-13	8.46e-12	TIR3	Putative GPI-linked cell wall protein involved in sterol uptake
CAGL0A03905g	1.05016	5.33e-12	2.03e-10	HMX1	Ortholog(s) have heme oxygenase (decyclizing) activity, role in cellular iron ion homeostasis, heme catabolic process, response to oxidative stress and endoplasmic reticulum, membrane, nuclear outer membrane localization
CAGL0G03949g	-2.01657	1.28e-10	4.15e-09	CAGL0G03949g	Protein of unknown function
CAGL0H10076g	-1.80826	6.19e-10	1.85e-08	CAGL0H10076g	Ortholog(s) have plasma membrane localization
CAGL0B03663g	1.59263	7.36e-10	2.16e-08	CAGL0B03663g	Ortholog(s) have citrate (Si)-synthase activity, role in citrate metabolic process and cytoplasm, peroxisome localization
CAGL0E04774g	1.24118	2.47e-09	6.67e-08	CAGL0E04774g	Has domain(s) with predicted role in response to oxidative stress
CAGL0H07337g	1.17468	3.45e-09	9.11e-08	CAGL0H07337g	Protein of unknown function
CAGL0K10164g	-1.1136	1.01e-08	2.45e-07	CAGL0K10164g	Predicted GPI-linked protein; putative adhesin-like protein
CAGL0G02563g	1.1695	1.05e-08	2.53e-07	CAGL0G02563g	Has domain(s) with predicted thiol-dependent deubiquitinase activity and role in protein deubiquitination, ubiquitin-dependent protein catabolic process
CAGL0M06897g	1.06364	2.29e-08	5.05e-07	CAGL0M06897g	Ortholog of S. cerevisiae : EFM6 and Saccharomyces cerevisiae S288C : YNL024C
CAGL0G06798g	1.26403	4.07e-07	6.86e-06	CAGL0G06798g	Ortholog(s) have role in iron ion homeostasis and cytoplasm, nucleus localization
CAGL0E02255g	-1.07351	6.85e-07	1.08e-05	CAGL0E02255g	Ortholog(s) have role in fungal-type cell wall organization and extrinsic component of plasma membrane localization
CAGL0F03641g	1.10986	1.46e-06	2.15e-05	CAGL0F03641g	Has domain(s) with predicted integral component of membrane localization
CAGL0B02651g	1.96748	9.72e-06	0.000113718	CAGL0B02651g	Ortholog(s) have DNA-binding transcription factor activity, RNA polymerase II-specific, cis-regulatory region sequence-specific DNA binding activity
CAGL0H02563g	-1.41168	3.95e-05	0.000378241	CAGL0H02563g	Predicted GPI-linked protein
CAGL0M11902g	1.06315	0.000473743	0.00311527	CAGL0M11902g	Ortholog of S. cerevisiae : FUN19 and Saccharomyces cerevisiae S288C : YAL034C
CAGL0D00374g	-1.74551	0.000714369	0.00436632	CAGL0D00374g	Protein of unknown function

## Sheet: gcn5KO FLC vs. NDC
ID	log2FoldChange	pvalue	padj	Gene	Protein
CAGL0B02838g	2.14205	5.92e-75	2.89e-71	MUP1	Protein of unknown function
CAGL0A01089g	1.67654	2.09e-60	5.1e-57	CAGL0A01089g	Has domain(s) with predicted alcohol O-acetyltransferase activity and role in alcohol metabolic process
CAGL0L06094g	1.83552	4.59e-60	7.46e-57	STR3	Putative cystathionine beta-lyase; gene is upregulated in azole-resistant strain
CAGL0D06402g	1.05939	5.73e-42	6.98e-39	MET15	O-acetyl homoserine sulfhydrylase (OAHSH), ortholog of S. cerevisiae MET17; required for utilization of inorganic sulfate as sulfur source; able to utilize cystine as a sulfur source while S. cerevisiae met15 mutants are unable to do so
CAGL0F07029g	1.4543	5.33e-40	5.2e-37	MET13	Ortholog(s) have methylenetetrahydrofolate reductase (NAD(P)H) activity and role in methionine biosynthetic process, one-carbon metabolic process
CAGL0K04367g	1.04306	2.12e-31	1.48e-28	CAGL0K04367g	Ortholog(s) have L-methionine secondary active transmembrane transporter activity, role in methionine import across plasma membrane, sulfur amino acid transport and plasma membrane localization
CAGL0D05280g	1.2814	4.22e-31	2.57e-28	CAGL0D05280g	Ortholog(s) have sulfite reductase (NADPH) activity, role in sulfate assimilation and sulfite reductase complex (NADPH) localization
CAGL0J03916g	2.80848	1.62e-30	8.79e-28	CAGL0J03916g	Ortholog(s) have lipid binding, oxysterol binding, sterol transfer activity and role in endocytosis, exocytosis, maintenance of cell polarity, piecemeal microautophagy of the nucleus, sterol transport
CAGL0F01485g	2.8298	2.75e-26	1.22e-23	TIR2	Putative GPI-linked cell wall mannoprotein of the Srp1p/Tip1p family
CAGL0H08844g	1.22275	4.28e-25	1.74e-22	CAGL0H08844g	Putative adhesin-like protein
CAGL0H09614g	2.76929	1.68e-24	6.3e-22	CAGL0H09614g	Putative GPI-linked cell wall protein
CAGL0C02233g	1.51852	1.83e-24	6.38e-22	CAGL0C02233g	Ortholog(s) have L-methionine-(S)-S-oxide reductase activity, peptide-methionine (S)-S-oxide reductase activity, role in L-methionine salvage from methionine sulphoxide, cellular response to oxidative stress and cytoplasm localization
CAGL0L10714g	1.15009	5.33e-24	1.73e-21	ERG2	C-8 sterol isomerase
CAGL0M07403g	1.18426	1.29e-19	3.5e-17	OAZ1	Ortholog(s) have ornithine decarboxylase inhibitor activity and role in negative regulation of translational frameshifting, regulation of proteasomal protein catabolic process
CAGL0E01771g	1.00589	3.26e-17	7.22e-15	YPS5	Putative aspartic protease; predicted GPI-anchor; member of a YPS gene cluster that is required for virulence in mice; gene is downregulated in azole-resistant strain
CAGL0B03839g	1.24143	6.69e-17	1.42e-14	MET3	Ortholog(s) have sulfate adenylyltransferase (ATP) activity
CAGL0H09592g	2.46718	1.89e-16	3.55e-14	CAGL0H09592g	Putative GPI-linked cell wall protein
CAGL0B00990g	1.05149	8.1e-16	1.46e-13	HBN1	Ortholog(s) have oxidoreductase activity, acting on NAD(P)H, nitrogenous group as acceptor activity and role in cellular response to oxidative stress, negative regulation of fatty acid metabolic process
CAGL0K04477g	1.00381	2.2e-14	3.47e-12	CAGL0K04477g	Ortholog(s) have C-4 methylsterol oxidase activity, role in ergosterol biosynthetic process and endoplasmic reticulum membrane, plasma membrane localization
CAGL0K06677g	1.0117	3.59e-14	5.48e-12	MET8	Putative bifunctional dehydrogenase and ferrochelatase; gene is upregulated in azole-resistant strain
CAGL0C03872g	1.78982	5.35e-13	6.69e-11	TIR3	Putative GPI-linked cell wall protein involved in sterol uptake
CAGL0D05940g	1.4972	4.52e-10	4.45e-08	ERG1	Squalene epoxidase with a role in ergosterol synthesis; involved in growth under conditions of low oxygen tension
CAGL0F01793g	1.15847	4.83e-09	3.99e-07	ERG3	Delta 5,6 sterol desaturase; C-5 sterol desaturase; predicted transmembrane domain and endolasmic reticulum (ER) binding motif; gene used for molecular typing of C. glabrata strain isolates
CAGL0K12100g	1.15357	2e-08	1.41e-06	CAGL0K12100g	Putative coproporphyrinogen III oxidase; protein differentially expressed in azole resistant strain

## Sheet: WT MCF vs. NDC
ID	log2FoldChange	pvalue	padj	Gene	Protein
CAGL0F07579g	2.54601	2.8e-182	1.48e-178	CWP1.2	Putative GPI-linked cell wall protein
CAGL0G09064g	-2.8225	3.22e-153	5.67e-150	CAGL0G09064g	Ortholog(s) have role in glycerol biosynthetic process and cytosol, nucleus localization
CAGL0H05621g	2.08466	1.75e-116	1.85e-113	RLM1	Putative transcription factor with a predicted role in cell wall integrity
CAGL0E03916g	-2.06727	3.89e-115	3.43e-112	CAGL0E03916g	Ortholog(s) have glycerol kinase activity, role in glycerol metabolic process and mitochondrion localization
CAGL0D00198g	-2.25292	1.06e-114	8.01e-112	CAGL0D00198g	Ortholog(s) have (R,R)-butanediol dehydrogenase activity and role in alcohol metabolic process, butanediol biosynthetic process
CAGL0H04851g	3.41616	2.31e-109	1.53e-106	CAGL0H04851g	Ortholog(s) have protein serine/threonine phosphatase activity, role in cellular protein localization, cellular sodium ion homeostasis, protein dephosphorylation and extrinsic component of plasma membrane, nucleus localization
CAGL0I00220g	1.89862	7e-106	4.11e-103	EPA23	Predicted GPI-linked adhesin-like protein; belongs to adhesin cluster I
CAGL0E02145g	2.04423	4.85e-93	2.56e-90	CAGL0E02145g	Ortholog(s) have role in negative regulation of gene expression, negative regulation of transcription by RNA polymerase II, septum digestion after cytokinesis, sterol import and nucleus, plasma membrane localization
CAGL0M12430g	2.63241	2.75e-82	1.32e-79	RHR2	Putative DL-glycerol phosphatase
CAGL0B03993g	1.57838	4.53e-79	1.84e-76	CAGL0B03993g	Ortholog(s) have dihydroxy-acid dehydratase activity and role in branched-chain amino acid biosynthetic process
CAGL0A01221g	2.36549	9.65e-78	3.64e-75	CAGL0A01221g	Has domain(s) with predicted channel activity, role in transmembrane transport and membrane localization
CAGL0M12551g	-2.86581	1.01e-75	3.57e-73	CAGL0M12551g	Ortholog(s) have role in energy reserve metabolic process
CAGL0K04169g	1.79005	4.96e-71	1.64e-68	CAGL0K04169g	Ortholog(s) have MAP kinase activity, transcription factor binding activity
CAGL0L02937g	1.76781	5.69e-69	1.77e-66	HIS3	Putative imidazoleglycerol-phosphate dehydratase
CAGL0I06182g	1.66463	1.21e-67	3.55e-65	PIR2	Pir protein family member, putative cell wall component
CAGL0F02717g	-1.82278	1.1e-65	3.07e-63	PDH1	Multidrug transporter, predicted plasma membrane ATP-binding cassette (ABC) transporter; regulated by Pdr1p; involved in fluconazole resistance
CAGL0A04081g	2.17796	4.49e-65	1.19e-62	CAGL0A04081g	Predicted GPI-linked cell wall protein
CAGL0J03080g	-2.0933	1.6e-64	4.02e-62	CAGL0J03080g	Ortholog(s) have role in energy reserve metabolic process and cell periphery localization
CAGL0K07205g	2.14836	1.78e-64	4.27e-62	CAGL0K07205g	Protein of unknown function
CAGL0F08085g	-1.56288	9.84e-64	2.26e-61	CAGL0F08085g	Ortholog(s) have pyruvate transmembrane transporter activity, role in mitochondrial pyruvate transmembrane transport and mitochondrial membrane localization
CAGL0I10010g	2.26648	4.51e-62	9.94e-60	CAGL0I10010g	Ortholog(s) have SNARE binding, chaperone binding, protein sequestering activity
CAGL0J00539g	1.37846	2.09e-61	4.41e-59	SLT2	Mitogen-activated protein kinase with a role in cell wall integrity
CAGL0J11506g	1.57425	2.05e-60	4.18e-58	CAGL0J11506g	Ortholog(s) have chitin synthase activity, role in ascospore wall chitin biosynthetic process, septum digestion after cytokinesis and chitosome, plasma membrane localization
CAGL0A01089g	-1.72429	5.68e-60	1.11e-57	CAGL0A01089g	Has domain(s) with predicted alcohol O-acetyltransferase activity and role in alcohol metabolic process
CAGL0F00253g	1.79839	2.73e-59	5.16e-57	CAGL0F00253g	Ortholog(s) have anthranilate synthase activity, indole-3-glycerol-phosphate lyase activity, phosphoribosylanthranilate isomerase activity and role in tryptophan biosynthetic process
CAGL0I09724g	2.73506	1.98e-55	3.48e-53	CAGL0I09724g	Has domain(s) with predicted transmembrane transporter activity, role in transmembrane transport and integral component of membrane localization
CAGL0L09383g	-1.45749	2.82e-55	4.8e-53	SUT2	Ortholog(s) have role in negative regulation of transcription by RNA polymerase II, negative regulation of transcription from RNA polymerase II promoter by pheromones, positive regulation of transcription by RNA polymerase II
CAGL0F05863g	-1.3691	1.34e-54	2.14e-52	SDH4	Ortholog(s) have succinate dehydrogenase (ubiquinone) activity and role in cellular respiration
CAGL0H03905g	1.23722	1.38e-54	2.14e-52	CAGL0H03905g	Ortholog(s) have acetolactate synthase activity, enzyme regulator activity, role in branched-chain amino acid biosynthetic process and acetolactate synthase complex, mitochondrial nucleoid localization
CAGL0F00187g	-1.33912	7.53e-53	1.14e-50	FET4	Has domain(s) with predicted role in transmembrane transport
CAGL0B00946g	1.49911	2.69e-52	3.95e-50	CAGL0B00946g	Ortholog(s) have cytosol localization
CAGL0M07381g	1.2221	3.69e-51	5.28e-49	CAGL0M07381g	Ortholog(s) have mannosylphosphate transferase activity, role in fungal-type cell wall organization, protein N-linked glycosylation and membrane localization
CAGL0M14047g	1.68165	6.32e-51	8.79e-49	CAGL0M14047g	Putative NADPH-dependent cinnamyl alcohol dehydrogenase; gene is upregulated in azole-resistant strain
CAGL0K03267g	1.14948	1.9e-50	2.57e-48	OPI1	Putative transcriptional regulator with a role in de novo inositol biosynthesis; essential gene
CAGL0H04037g	-1.60773	2.69e-50	3.56e-48	CAGL0H04037g	Ortholog(s) have heat shock protein binding, protein phosphatase regulator activity and role in glycogen metabolic process, meiotic cell cycle, mitotic spindle assembly checkpoint signaling, response to heat
CAGL0K08558g	1.45068	3.19e-50	4.11e-48	CAGL0K08558g	Ortholog(s) have glutamine-fructose-6-phosphate transaminase (isomerizing) activity and role in fungal-type cell wall chitin biosynthetic process
CAGL0E03850g	-1.53848	5.3e-50	6.67e-48	CAGL0E03850g	Has domain(s) with predicted electron transfer activity, iron-sulfur cluster binding, oxidoreductase activity and role in tricarboxylic acid cycle
CAGL0B02970g	-1.84167	5.56e-50	6.83e-48	BMT5	Beta mannosyltransferase
CAGL0F09207g	1.70945	5.91e-50	7.1e-48	BAT1	Ortholog(s) have branched-chain-amino-acid transaminase activity, role in branched-chain amino acid biosynthetic process, branched-chain amino acid catabolic process and mitochondrial matrix localization
CAGL0E02035g	2.14657	2.76e-49	3.24e-47	CAGL0E02035g	Ortholog(s) have fungal-type vacuole membrane localization
CAGL0M05841g	1.36527	1.84e-47	2.11e-45	CAGL0M05841g	Ortholog(s) have mannosyltransferase activity, role in cell wall mannoprotein biosynthetic process, protein N-linked glycosylation and Golgi apparatus localization
CAGL0J08437g	1.6908	3.37e-46	3.71e-44	CAGL0J08437g	Ortholog(s) have phosphatidate phosphatase activity, role in phospholipid metabolic process and membrane localization
CAGL0K12892g	1.61482	1.19e-45	1.26e-43	CAGL0K12892g	Ortholog(s) have GTPase activator activity and role in establishment or maintenance of actin cytoskeleton polarity, small GTPase mediated signal transduction
CAGL0B02838g	1.62928	4.9e-45	5.08e-43	MUP1	Protein of unknown function
CAGL0G06006g	-1.53726	6.2e-45	6.3e-43	CAGL0G06006g	Ortholog(s) have endopeptidase inhibitor activity and role in vacuole fusion, non-autophagic
CAGL0K03465g	1.32245	8.16e-45	8.14e-43	CAGL0K03465g	Ortholog(s) have acetolactate synthase activity, flavin adenine dinucleotide binding activity and role in branched-chain amino acid biosynthetic process, isoleucine biosynthetic process, valine biosynthetic process
CAGL0G00858g	1.50722	1.06e-44	1.03e-42	CAGL0G00858g	Ortholog(s) have transmembrane signaling receptor activity
CAGL0L10868g	1.46662	1.23e-44	1.16e-42	CAGL0L10868g	Has domain(s) with predicted cation transmembrane transporter activity, role in cation transport, transmembrane transport and membrane localization
CAGL0L00671g	1.68798	1.33e-44	1.23e-42	FCY21	Purine-cytosine transporter
CAGL0D06050g	1.46322	1.87e-44	1.71e-42	CAGL0D06050g	Ortholog(s) have potassium ion transmembrane transporter activity, role in potassium ion transmembrane transport and integral component of plasma membrane, mating projection localization
CAGL0G03289g	1.36577	2.38e-44	2.13e-42	SSA3	Heat shock protein of the HSP70 family
CAGL0M11000g	-1.76606	3.78e-44	3.33e-42	CAGL0M11000g	Ortholog(s) have cytosol localization
CAGL0M08492g	1.44381	1.78e-43	1.52e-41	PIR3	Pir protein family member, putative cell wall component
CAGL0G09449g	1.61759	1.12e-42	9.37e-41	CRH1	Putative glycoside hydrolase; predicted GPI-anchor
CAGL0L10582g	-1.25285	6.05e-42	4.85e-40	CAGL0L10582g	Has domain(s) with predicted mannosyl-oligosaccharide glucosidase activity and role in oligosaccharide metabolic process
CAGL0A02002g	-1.91535	8.79e-42	6.94e-40	CAGL0A02002g	Ortholog of S. cerevisiae : YOL024W and Saccharomyces cerevisiae S288C : YOL024W
CAGL0G09515g	1.4656	1.5e-41	1.15e-39	CAGL0G09515g	Ortholog(s) have glucan exo-1,3-beta-glucosidase activity, role in ascospore formation and ascospore wall, fungal-type cell wall localization
CAGL0M07634g	1.76538	3.02e-41	2.28e-39	CAGL0M07634g	Ortholog(s) have role in pseudohyphal growth and cytosol, nucleus localization
CAGL0J11176g	1.15038	3.18e-41	2.37e-39	CAGL0J11176g	Putative adhesin-like protein
CAGL0F05329g	1.04622	7.96e-41	5.85e-39	CAGL0F05329g	Ortholog of S. cerevisiae : YDR210W and Saccharomyces cerevisiae S288C : YDR210W
CAGL0C04323g	2.18592	6.88e-40	4.98e-38	NTH2	Cytosolic neutral trehalase involved in hydrolysis of intracellular trehalose
CAGL0J11748g	-1.23971	9.31e-40	6.65e-38	PLB2	Putative phospholipase B; predicted GPI-anchor
CAGL0J04466g	1.61404	1.03e-39	7.26e-38	CAGL0J04466g	Ortholog(s) have role in fungal-type cell wall organization and cell cortex of cell tip, membrane raft, plasma membrane localization
CAGL0A02299g	-1.07016	6.89e-39	4.79e-37	CAGL0A02299g	Protein of unknown function
CAGL0M01760g	1.58612	1.09e-38	7.51e-37	CDR1	Multidrug transporter of ATP-binding cassette (ABC) superfamily, involved in resistance to azoles; expression regulated by Pdr1p; increased abundance in azole resistant strains; expression increased by loss of the mitochondrial genome
CAGL0L00803g	-1.80032	8.22e-38	5.5e-36	CAGL0L00803g	Ortholog(s) have role in regulation of glycogen biosynthetic process
CAGL0D03894g	-1.53336	8.49e-38	5.61e-36	PRO1	Putative gamma-glutamyl phosphate reductase
CAGL0K11616g	1.36751	1.12e-37	7.32e-36	CAGL0K11616g	Putative mitochondrial inner membrane transporter; gene is upregulated in azole-resistant strain
CAGL0H02387g	-1.66135	2.7e-37	1.74e-35	CAGL0H02387g	Putative trehalose-6-phosphate synthase/phosphatase subunit; gene is upregulated in azole-resistant strain
CAGL0F09075g	1.01439	1.35e-36	8.59e-35	CAGL0F09075g	Ortholog(s) have protein serine/threonine kinase activity
CAGL0J08294g	-1.0788	3.93e-36	2.48e-34	CAGL0J08294g	Ortholog(s) have borate efflux transmembrane transporter activity, role in borate transport, protein targeting to vacuole and fungal-type vacuole, plasma membrane localization
CAGL0M13189g	-1.74234	8.13e-36	5.06e-34	MSN4	Putative transcription factor similar to S. cerevisiae Msn4p; involved in response to oxidative stress
CAGL0I03080g	-1.44615	9.63e-36	5.92e-34	URA3	Orotidine 5'-phosphate decarboxylase, catalyzes a step in pyrimidine biosynthesis; protein abundance decreased in ace2 mutant cells
CAGL0D01606g	1.43751	2.92e-35	1.77e-33	CAGL0D01606g	Ortholog(s) have glycine transmembrane transporter activity, organic acid transmembrane transporter activity and role in glycine import into mitochondrion, heme biosynthetic process, mitochondrial transport
CAGL0F04895g	-1.39605	3.94e-35	2.37e-33	CAGL0F04895g	Ortholog(s) have glycogen phosphorylase activity, role in glycogen catabolic process and cytoplasm localization
CAGL0H10142g	1.52116	4.27e-35	2.54e-33	ARO3	Putative 2-dehydro-3-deoxyphosphoheptonate aldolase; protein abundance increased in ace2 mutant cells
CAGL0J10494g	2.08944	1.07e-34	6.14e-33	CAGL0J10494g	Has domain(s) with predicted adenine phosphoribosyltransferase activity, role in adenine salvage, nucleoside metabolic process and cytoplasm localization
CAGL0E02915g	-1.29625	1.54e-34	8.78e-33	CAGL0E02915g	Putative adhesin-like protein
CAGL0G02277g	-1.04336	4.33e-34	2.41e-32	CAGL0G02277g	Ortholog(s) have structural constituent of ribosome activity and mitochondrial large ribosomal subunit localization
CAGL0M07612g	1.07868	9.41e-34	5.13e-32	CAGL0M07612g	Ortholog(s) have polyamine oxidase activity and role in pantothenate biosynthetic process, spermine catabolic process
CAGL0J00561g	1.20052	4.35e-33	2.32e-31	CAGL0J00561g	Ortholog(s) have role in endoplasmic reticulum unfolded protein response and chromatin localization
CAGL0C03223g	-1.50697	9.32e-33	4.93e-31	SDH2	Putative iron-sulfur protein subunit of succinate dehydrogenase; gene is downregulated in azole-resistant strain
CAGL0L02035g	1.32958	1.02e-32	5.35e-31	CAGL0L02035g	Ortholog(s) have malate dehydrogenase (decarboxylating) (NAD+) activity, malic enzyme activity, role in cellular amino acid metabolic process, malate metabolic process, pyruvate metabolic process and mitochondrion localization
CAGL0A03905g	1.77144	1.4e-32	7.27e-31	HMX1	Ortholog(s) have heme oxygenase (decyclizing) activity, role in cellular iron ion homeostasis, heme catabolic process, response to oxidative stress and endoplasmic reticulum, membrane, nuclear outer membrane localization
CAGL0D01265g	-1.53735	6.97e-32	3.51e-30	MT-I	Copper-binding metallothionein, involved in sequestration of metal ions; inducible by copper and silver; gene used for molecular typing of C. glabrata strain isolates
CAGL0K04367g	1.04969	1.12e-31	5.57e-30	CAGL0K04367g	Ortholog(s) have L-methionine secondary active transmembrane transporter activity, role in methionine import across plasma membrane, sulfur amino acid transport and plasma membrane localization
CAGL0K03509g	1.14711	1.2e-31	5.92e-30	HFD1	Putative mitochondrial fatty aldehyde dehydrogenase; gene is upregulated in azole-resistant strain
CAGL0K05137g	-1.15278	2.3e-31	1.13e-29	ATH1	Secreted acid trehalase, catalyzes hydrolysis of external trehalose; involved in virulence
CAGL0M14113g	-3.22112	4.53e-31	2.2e-29	TNR2	High-affinity transporter of NAD+ precursors; strongly induced under niacin-limiting conditions
CAGL0G06732g	1.30102	4.97e-31	2.39e-29	CAGL0G06732g	Ortholog(s) have 2-isopropylmalate synthase activity, role in leucine biosynthetic process and mitochondrion localization
CAGL0C04873g	1.37362	6.18e-31	2.94e-29	CAGL0C04873g	Ortholog(s) have peroxisome localization
CAGL0K04433g	1.20125	6.91e-31	3.26e-29	CAGL0K04433g	Ortholog(s) have calcium ion binding, zinc ion binding activity and role in axial cellular bud site selection, bipolar cellular bud site selection, regulation of COPII vesicle coating
CAGL0B02343g	1.56539	1.5e-30	7.02e-29	CAGL0B02343g	Putative multidrug efflux pump of major facilitator superfamily; gene is downregulated in azole-resistant strain
CAGL0K12056g	-1.01918	1.76e-30	8.16e-29	CAGL0K12056g	Ortholog(s) have structural constituent of ribosome activity and mitochondrial small ribosomal subunit localization
CAGL0M08800g	1.09128	1.86e-30	8.54e-29	YAP6	bZIP domain-containing protein
CAGL0M01562g	1.24413	4.28e-30	1.95e-28	CAGL0M01562g	Ortholog of S. cerevisiae : YDR391C, Debaryomyces hansenii CBS767 : DEHA2D01298g and Saccharomyces cerevisiae S288C : YDR391C
CAGL0M07227g	1.01364	1.94e-29	8.6e-28	CAGL0M07227g	Ortholog(s) have U3 snoRNA binding activity and role in maturation of SSU-rRNA from tricistronic rRNA transcript (SSU-rRNA, 5.8S rRNA, LSU-rRNA), positive regulation of transcription by RNA polymerase I
CAGL0G01210g	1.11852	2.36e-29	1.04e-27	NIT3	Putative nitrilase; protein abundance increased in ace2 mutant cells
CAGL0G05093g	1.14968	5.43e-29	2.37e-27	CAGL0G05093g	Has domain(s) with predicted ATP binding, ATPase, nucleoside-triphosphatase activity, nucleotide binding activity
CAGL0B02755g	1.30232	9.04e-29	3.92e-27	CAGL0B02755g	Ortholog of S. cerevisiae : YLR361C-A and Saccharomyces cerevisiae S288C : YLR361C-A
CAGL0B03663g	2.85885	1.57e-28	6.73e-27	CAGL0B03663g	Ortholog(s) have citrate (Si)-synthase activity, role in citrate metabolic process and cytoplasm, peroxisome localization
CAGL0M08756g	1.16221	2.52e-28	1.08e-26	CAGL0M08756g	Putative exo-1,3-beta-glucanase; predicted GPI-anchor
CAGL0D00660g	1.08263	2.73e-28	1.16e-26	CAGL0D00660g	Ortholog(s) have MAP-kinase scaffold activity and role in negative regulation of MAP kinase activity, osmosensory signaling pathway via Sho1 osmosensor
CAGL0I05654g	1.7069	4.52e-28	1.87e-26	CAGL0I05654g	Ortholog(s) have uridine kinase activity and role in pyrimidine-containing compound salvage
CAGL0L00759g	1.00522	4.59e-28	1.88e-26	HIS1	ATP phosphoribosyltransferase; protein abundance increased in ace2 mutant cells
CAGL0I10648g	1.01794	4.74e-28	1.93e-26	ASN2	Putative asparagine synthetase; protein abundance increased in ace2 mutant cells
CAGL0C00781g	-2.07047	7.41e-28	2.99e-26	CAGL0C00781g	Protein of unknown function
CAGL0L06842g	1.09739	1.31e-27	5.27e-26	THI3	Ortholog(s) have role in positive regulation of thiamine biosynthetic process, positive regulation of transcription by RNA polymerase II and nucleus localization
CAGL0M05445g	-1.16635	1.72e-27	6.78e-26	CAGL0M05445g	Ortholog(s) have role in signal transduction
CAGL0K04631g	-1.03561	3.93e-27	1.53e-25	CAGL0K04631g	Has domain(s) with predicted nucleic acid binding, zinc ion binding activity
CAGL0D01958g	-1.49933	4.43e-27	1.71e-25	CAGL0D01958g	Ortholog(s) have succinate dehydrogenase (ubiquinone) activity and role in cellular respiration, protein insertion into mitochondrial inner membrane
CAGL0G03795g	1.27892	6.38e-27	2.43e-25	SSA1	Heat shock protein of the HSP70 family
CAGL0B03421g	-1.12791	1.77e-26	6.62e-25	CAGL0B03421g	Ortholog(s) have DNA-binding transcription activator activity, RNA polymerase II-specific, RNA polymerase II cis-regulatory region sequence-specific DNA binding activity
CAGL0L01925g	-1.13779	3.66e-26	1.35e-24	UGP1	Putative UDP-glucose pyrophosphorylase; increased protein abundance in azole resistant strain
CAGL0C02233g	1.57277	3.96e-26	1.45e-24	CAGL0C02233g	Ortholog(s) have L-methionine-(S)-S-oxide reductase activity, peptide-methionine (S)-S-oxide reductase activity, role in L-methionine salvage from methionine sulphoxide, cellular response to oxidative stress and cytoplasm localization
CAGL0J10846g	1.41993	5.49e-26	1.95e-24	CAGL0J10846g	Ortholog(s) have cyclin-dependent protein serine/threonine kinase regulator activity and role in negative regulation of DNA-binding transcription factor activity, negative regulation of macroautophagy, regulation of protein stability
CAGL0K03421g	-1.68829	7.15e-26	2.52e-24	CAGL0K03421g	Ortholog(s) have phosphoglucomutase activity
CAGL0L06776g	1.71755	9.69e-26	3.39e-24	CAGL0L06776g	Has domain(s) with predicted DNA-binding transcription factor activity, sequence-specific DNA binding, zinc ion binding activity and role in regulation of transcription, DNA-templated
CAGL0F01177g	1.41712	1.09e-25	3.78e-24	CAGL0F01177g	Ortholog of S. cerevisiae : YOL036W and Saccharomyces cerevisiae S288C : YOL036W
CAGL0G05632g	1.67128	1.26e-25	4.37e-24	CAGL0G05632g	Ortholog of S. cerevisiae : YDL218W, C. albicans SC5314 : C5_04190W_A/MRV2, C. dubliniensis CD36 : Cd36_53890, C. parapsilosis CDC317 : CPAR2_502460 and Candida tenuis NRRL Y-1498 : CANTEDRAFT_116959
CAGL0K00715g	1.2257	4.6e-25	1.55e-23	RTA1	Putative protein involved in 7-aminocholesterol resistance; gene is upregulated in azole-resistant strain
CAGL0M03025g	-1.31742	4.81e-25	1.61e-23	CAGL0M03025g	Ortholog(s) have DNA-binding transcription activator activity, RNA polymerase II-specific, RNA polymerase II cis-regulatory region sequence-specific DNA binding activity
CAGL0A04829g	-1.27098	5.63e-25	1.87e-23	CAGL0A04829g	Putative hexokinase isoenzyme 2; protein differentially expressed in azole resistant strain
CAGL0G02849g	-1.34356	6.34e-25	2.07e-23	CAGL0G02849g	Ortholog(s) have endoplasmic reticulum, nuclear envelope localization
CAGL0H05687g	1.05835	7.6e-25	2.47e-23	CAGL0H05687g	Ortholog(s) have sulfite transmembrane transporter activity, role in sulfite transport and plasma membrane localization
CAGL0F04719g	-1.40388	1.47e-24	4.74e-23	CAGL0F04719g	Ortholog(s) have glycogen (starch) synthase activity, role in glycogen biosynthetic process and cytoplasm localization
CAGL0K04411g	1.18066	1.67e-24	5.32e-23	CAGL0K04411g	Ortholog(s) have GTPase activator activity, role in positive regulation of GTPase activity, positive regulation of TORC1 signaling and Lst4-Lst7 complex, cytoplasm, vacuolar membrane localization
CAGL0C00539g	-1.05307	2.63e-24	8.16e-23	CAGL0C00539g	Ortholog(s) have role in positive regulation of (R)-carnitine transmembrane transport, positive regulation of polyamine transmembrane transport
CAGL0M13167g	1.18657	2.85e-24	8.8e-23	CAGL0M13167g	Ortholog(s) have protein serine/threonine kinase activity
CAGL0I05610g	-1.35843	4.66e-24	1.43e-22	CAGL0I05610g	Ortholog of S. cerevisiae : YNR014W and Saccharomyces cerevisiae S288C : YNR014W
CAGL0M10417g	1.03313	5.83e-24	1.78e-22	CAGL0M10417g	Ortholog(s) have role in vesicle-mediated transport and fungal-type vacuole, vesicle localization
CAGL0F02695g	-1.03905	8.12e-24	2.45e-22	CAGL0F02695g	Ortholog(s) have structural constituent of ribosome activity, role in mitochondrial translation and mitochondrial large ribosomal subunit localization
CAGL0B02739g	1.13728	1.02e-23	3.05e-22	STE11	Mitogen activated protein kinase involved in control of hypertonic stress response, filamentous growth, and virulence
CAGL0I07447g	1.30023	1.1e-23	3.28e-22	CAGL0I07447g	Ortholog(s) have myo-inositol transmembrane transporter activity, role in myo-inositol import across plasma membrane, myo-inositol transport and plasma membrane localization
CAGL0F00407g	1.04828	1.27e-23	3.78e-22	CAGL0F00407g	Ortholog(s) have deoxyhypusine monooxygenase activity, role in microtubule cytoskeleton organization, peptidyl-lysine modification to peptidyl-hypusine and cytoplasm localization
CAGL0I09504g	1.24159	1.55e-23	4.59e-22	CAGL0I09504g	Ortholog(s) have protein serine/threonine kinase activity
CAGL0M12881g	-1.06647	1.91e-23	5.59e-22	CAGL0M12881g	Ortholog(s) have dihydroorotate dehydrogenase activity, role in 'de novo' UMP biosynthetic process and mitochondrion localization
CAGL0D04180g	1.26696	3.7e-23	1.06e-21	CAGL0D04180g	Ortholog(s) have U3 snoRNA binding, rRNA binding activity and role in maturation of SSU-rRNA from tricistronic rRNA transcript (SSU-rRNA, 5.8S rRNA, LSU-rRNA), ribosomal small subunit biogenesis
CAGL0H01353g	-1.06252	6.48e-23	1.83e-21	CAGL0H01353g	Ortholog(s) have DNA binding, DNA strand exchange activity, single-stranded DNA binding, structural constituent of ribosome activity
CAGL0B01875g	-2.20097	6.55e-23	1.84e-21	CAGL0B01875g	Ortholog(s) have mitochondrial inner membrane, mitochondrial respirasome, mitochondrial respiratory chain complex IV localization
CAGL0J04554g	1.15983	8.25e-23	2.31e-21	CAGL0J04554g	Has domain(s) with predicted catalytic activity, pyridoxal phosphate binding, transaminase activity and role in biosynthetic process, cellular amino acid metabolic process
CAGL0D02530g	-1.02827	9.75e-23	2.7e-21	EGT2	Putative endoglucanase; glycoside hydrolase; predicted GPI-anchor
CAGL0K07480g	-1.22366	1.99e-22	5.44e-21	PGM1	Putative phosphoglucomutase
CAGL0D00418g	-1.12128	2.17e-22	5.92e-21	CAGL0D00418g	Ortholog(s) have role in long-chain fatty acid transport
CAGL0K12144g	1.01293	2.58e-22	7e-21	FES1	Putative Hsp70p nucleotide exchange factor; protein abundance decreased in ace2 mutant cells
CAGL0L04510g	1.15586	2.76e-22	7.45e-21	CAGL0L04510g	Ortholog(s) have structural constituent of ribosome activity
CAGL0J09944g	1.25091	3.02e-22	8.07e-21	AQR1	Plasma membrane drug:H+ antiporter involved in resistance to drugs and acetic acid
CAGL0D01628g	1.10486	6.07e-22	1.59e-20	CAGL0D01628g	Ortholog(s) have snRNA binding activity, role in spliceosomal complex assembly and small nuclear ribonucleoprotein complex localization
CAGL0E02409g	1.11109	6.38e-22	1.65e-20	CAGL0E02409g	Ortholog(s) have cellular bud neck, fungal-type vacuole localization
CAGL0A02211g	-1.13194	9.81e-22	2.52e-20	HXT6/7	Ortholog(s) have glucose transmembrane transporter activity, pentose transmembrane transporter activity, role in glucose transmembrane transport and plasma membrane localization
CAGL0K12100g	-1.94797	3.12e-21	7.81e-20	CAGL0K12100g	Putative coproporphyrinogen III oxidase; protein differentially expressed in azole resistant strain
CAGL0K09460g	1.02483	6.41e-21	1.56e-19	CAGL0K09460g	Putative nucleolar protein required for pre-rRNA processing; gene is downregulated in azole-resistant strain
CAGL0I01166g	1.21225	1.34e-20	3.2e-19	TRR1	Thioredoxin reductase (NADPH)
CAGL0K10780g	1.02098	2.08e-20	4.85e-19	CAGL0K10780g	Ortholog(s) have IMP dehydrogenase activity and cytoplasm localization
CAGL0L06094g	1.00862	2.36e-20	5.48e-19	STR3	Putative cystathionine beta-lyase; gene is upregulated in azole-resistant strain
CAGL0C03872g	-2.30593	3.08e-20	7.05e-19	TIR3	Putative GPI-linked cell wall protein involved in sterol uptake
CAGL0M06435g	1.6426	3.13e-20	7.13e-19	CAGL0M06435g	Ortholog(s) have ATPase activity, role in meiotic DNA double-strand break formation, meiotic recombination checkpoint signaling, reciprocal meiotic recombination and nucleolus localization
CAGL0K07315g	-1.11322	3.25e-20	7.39e-19	CAGL0K07315g	Ortholog(s) have copper ion binding activity, role in cellular copper ion homeostasis, mitochondrial cytochrome c oxidase assembly and mitochondrial intermembrane space localization
CAGL0K12518g	-1.02232	5.81e-20	1.29e-18	CAGL0K12518g	Ortholog(s) have alanine-glyoxylate transaminase activity and role in glycine biosynthetic process, by transamination of glyoxylate
CAGL0H02695g	-1.21661	7.5e-20	1.65e-18	CAGL0H02695g	Ortholog(s) have glycogenin glucosyltransferase activity and role in glycogen biosynthetic process
CAGL0H02101g	-1.88697	1.16e-19	2.52e-18	CAGL0H02101g	Ortholog(s) have role in RNA metabolic process
CAGL0K05247g	-1.17987	1.68e-19	3.64e-18	CAGL0K05247g	Ortholog(s) have ubiquitin protein ligase binding activity, role in fungal-type cell wall organization, regulation of transcription by RNA polymerase II and nucleus localization
CAGL0D06424g	-1.04712	1.87e-19	4.03e-18	ACO1	Putative aconitate hydratase
CAGL0J09680g	-1.08124	3.82e-19	7.95e-18	CAGL0J09680g	Ortholog(s) have hydroxymethylbilane synthase activity and role in heme biosynthetic process
CAGL0B02431g	-1.10394	1.14e-18	2.32e-17	CAGL0B02431g	Ortholog(s) have NADH dehydrogenase (ubiquinone) activity, role in NADH oxidation, mitochondrial electron transport, NADH to ubiquinone, positive regulation of apoptotic process and mitochondrial matrix, mitochondrion localization
CAGL0M03377g	-1.09216	1.48e-18	2.97e-17	CAGL0M03377g	Ortholog(s) have 1,4-alpha-glucan branching enzyme activity and role in glycogen biosynthetic process
CAGL0G07953g	-1.18651	1.91e-18	3.78e-17	CAGL0G07953g	Ortholog(s) have structural constituent of ribosome activity and mitochondrial small ribosomal subunit localization
CAGL0G01738g	-1.14216	2.67e-18	5.19e-17	CAGL0G01738g	Protein of unknown function
CAGL0G03905g	-1.23484	2.67e-18	5.19e-17	CAGL0G03905g	Ortholog(s) have 2 iron, 2 sulfur cluster binding, iron ion binding, iron-sulfur cluster binding, iron-sulfur transferase activity
CAGL0M12232g	-1.0576	3.26e-18	6.25e-17	CAGL0M12232g	Ortholog(s) have role in protein maturation by [4Fe-4S] cluster transfer and mitochondrial matrix localization
CAGL0C01595g	1.14355	4.71e-18	8.84e-17	CAGL0C01595g	Ortholog(s) have glutaminase activity, imidazoleglycerol-phosphate synthase activity and role in histidine biosynthetic process
CAGL0K06259g	1.23303	5.82e-18	1.07e-16	TSA1	Thiol-specific antioxidant protein; predicted thioredoxin peroxidase involved in oxidative stress response; protein abundance decreased in ace2 mutant cells
CAGL0G04433g	1.16668	1.81e-17	3.19e-16	CAGL0G04433g	Ortholog of S. cerevisiae : PRM10, C. albicans SC5314 : C7_01940C_A, C. dubliniensis CD36 : Cd36_71750, C. parapsilosis CDC317 : CPAR2_703450 and C. auris B8441 : B9J08_001559
CAGL0I08613g	1.16117	3.17e-17	5.48e-16	DUR3	Putative plasma membrane polyamine transporter
CAGL0G03927g	1.20597	4.06e-17	6.91e-16	TPO1_1	Putative drug:H+ antiporter, involved in efflux of clotrimazole; required for resistance to clotrimazole and other drugs; involved in virulence
CAGL0K12078g	-1.05004	5e-17	8.44e-16	CAGL0K12078g	Ortholog(s) have DNA-binding transcription repressor activity, RNA polymerase II-specific, RNA polymerase II cis-regulatory region sequence-specific DNA binding activity
CAGL0G07315g	-1.02681	7.15e-17	1.2e-15	CAGL0G07315g	Ortholog(s) have role in mitochondrial cytochrome c oxidase assembly, mitochondrial respirasome assembly, regulation of proton transport
CAGL0F07513g	-1.07003	9.64e-17	1.59e-15	CAGL0F07513g	Ortholog(s) have role in aerobic respiration
CAGL0H02585g	-1.0051	1.07e-16	1.76e-15	CAGL0H02585g	Ortholog(s) have glutamate decarboxylase activity and role in cellular response to oxidative stress, glutamate catabolic process
CAGL0H05555g	1.12802	2.14e-16	3.38e-15	CAGL0H05555g	Ortholog(s) have tRNA-intron endonuclease activity, role in tRNA-type intron splice site recognition and cleavage and mitochondrial outer membrane, tRNA-intron endonuclease complex localization
CAGL0I07359g	1.66366	2.61e-16	4.08e-15	INO4	Transcriptional regulator involved in de novo inositol biosynthesis; activator of INO1 gene expression; mutants unable to grow in the absence of inositol
CAGL0G03949g	-2.97793	2.86e-16	4.44e-15	CAGL0G03949g	Protein of unknown function
CAGL0H01419g	1.0933	6.06e-16	9.11e-15	CAGL0H01419g	Ortholog(s) have role in maturation of SSU-rRNA from tricistronic rRNA transcript (SSU-rRNA, 5.8S rRNA, LSU-rRNA), rRNA processing and nucleolus, small-subunit processome localization
CAGL0M07766g	2.30733	8.03e-16	1.19e-14	CAGL0M07766g	Putative protein; gene is upregulated in azole-resistant strain
CAGL0L05434g	1.30458	9.62e-16	1.42e-14	SUN4	Ortholog(s) have role in fungal-type cell wall organization or biogenesis, mitochondrial ATP synthesis coupled proton transport and fungal-type cell wall localization
CAGL0J09416g	1.04131	9.79e-16	1.44e-14	CAGL0J09416g	Ortholog(s) have fungal-type vacuole lumen, fungal-type vacuole membrane localization
CAGL0G04741g	1.90484	1.57e-15	2.28e-14	CAGL0G04741g	Ortholog(s) have 2-isopropylmalate synthase activity, role in leucine biosynthetic process and cytoplasm, mitochondrion localization
CAGL0L00157g	-1.67747	6.51e-15	8.9e-14	CAGL0L00157g	Putative adhesin-like protein; multiple tandem repeats; predicted GPI-anchor; belongs to adhesin cluster III
CAGL0J07700g	2.02697	8.59e-15	1.16e-13	CAGL0J07700g	Ortholog(s) have role in mRNA splicing, via spliceosome and U2-type spliceosomal complex localization
CAGL0G10219g	-1.02372	8.79e-15	1.18e-13	AWP12	Adhesin-like protein with 5 tandem repeats; belongs to adhesin cluster VII; predicted GPI-anchor; similarity to S. cerevisiae flocculins, cell wall proteins that mediate adhesion
CAGL0G06468g	1.02053	1.08e-14	1.43e-13	CAGL0G06468g	Putative protein; gene is downregulated in azole-resistant strain
CAGL0G08294g	1.07259	1.43e-14	1.86e-13	CAGL0G08294g	Ortholog(s) have role in mitotic sister chromatid cohesion, protein import into nucleus
CAGL0K07183g	-1.3115	2.02e-14	2.6e-13	CAGL0K07183g	Protein of unknown function
CAGL0E06292g	1.93842	3.33e-14	4.15e-13	CAGL0E06292g	Has domain(s) with predicted GTP binding, GTPase activity, role in protein transport, signal transduction, small GTPase mediated signal transduction and intracellular anatomical structure, membrane localization
CAGL0I00880g	1.13913	3.34e-14	4.15e-13	CAGL0I00880g	Ortholog(s) have 5'-3' exonuclease activity, damaged DNA binding activity and role in DNA repair, interstrand cross-link repair
CAGL0L13068g	1.25824	6.43e-14	7.83e-13	CAGL0L13068g	Ortholog(s) have diacylglycerol cholinephosphotransferase activity, ethanolaminephosphotransferase activity and role in phosphatidylcholine biosynthetic process, phosphatidylethanolamine biosynthetic process
CAGL0D05632g	-1.1468	6.98e-14	8.46e-13	CAGL0D05632g	Ortholog(s) have copper chaperone activity, role in mitochondrial cytochrome c oxidase assembly, protein maturation by copper ion transfer and cytosol, mitochondrial intermembrane space localization
CAGL0M04191g	1.00424	1.73e-13	2.04e-12	YPS1	Yapsin family aspartic protease; predicted GPI-anchor; complements cell wall defect phenotypes of S. cerevisiae yps1 mutant; regulation of pH homeostasis under acid conditions; induced by high temperature, Slt1- and Crz1p-dependent
CAGL0K12210g	1.00226	2.41e-13	2.8e-12	CAGL0K12210g	Ortholog(s) have organic acid transmembrane transporter activity, role in mitochondrial transport, transmembrane transport and mitochondrion localization
CAGL0I06644g	1.38196	3.05e-13	3.49e-12	CAGL0I06644g	Putative GPI-linked cell wall protein
CAGL0L04378g	1.24878	1.45e-12	1.59e-11	CAGL0L04378g	Has domain(s) with predicted transmembrane transporter activity and role in transmembrane transport
CAGL0H06237g	1.1779	1.61e-12	1.75e-11	CAGL0H06237g	Ortholog(s) have role in ascospore wall assembly and ascospore wall, prospore membrane localization
CAGL0G05764g	-1.07713	1.87e-12	1.99e-11	CAGL0G05764g	Has domain(s) with predicted GTP binding, GTPase activity and role in intracellular protein transport, nucleocytoplasmic transport, protein transport, signal transduction, small GTPase mediated signal transduction
CAGL0D05236g	-1.15384	3.57e-12	3.71e-11	CAGL0D05236g	Has domain(s) with predicted nucleic acid binding, nucleotide binding activity
CAGL0K10164g	1.30543	1.58e-11	1.5e-10	CAGL0K10164g	Predicted GPI-linked protein; putative adhesin-like protein
CAGL0M08030g	1.01907	2.21e-11	2.06e-10	CAGL0M08030g	Ortholog(s) have peptidyl-prolyl cis-trans isomerase activity, unfolded protein binding activity, role in cellular response to heat, protein refolding and cytosol localization
CAGL0A03410g	1.39928	3.03e-11	2.77e-10	CAGL0A03410g	Protein of unknown function
CAGL0L05984g	1.37175	3.38e-11	3.06e-10	CAGL0L05984g	Protein of unknown function
CAGL0F08217g	-1.33209	9.73e-11	8.27e-10	CAGL0F08217g	Ortholog(s) have cytoplasmic stress granule localization
CAGL0H02717g	-1.0152	1.71e-10	1.44e-09	CAGL0H02717g	Ortholog(s) have pseudouridylate synthase activity, role in pseudouridine synthesis, rRNA modification and mitochondrion localization
CAGL0M01166g	1.84926	2.23e-10	1.83e-09	CAGL0M01166g	Ortholog(s) have role in thiamine biosynthetic process, thiazole biosynthetic process
CAGL0L09295g	-1.36754	2.53e-10	2.07e-09	CAGL0L09295g	Ortholog(s) have chromatin binding activity
CAGL0M11660g	2.02941	4.14e-10	3.29e-09	CAGL0M11660g	Has domain(s) with predicted hydrolase activity
CAGL0M12100g	-1.51273	5.17e-10	4.07e-09	CAGL0M12100g	Has domain(s) with predicted protein dimerization activity
CAGL0K02211g	1.05602	6.25e-10	4.85e-09	CAGL0K02211g	Ortholog(s) have role in endonucleolytic cleavage in 5'-ETS of tricistronic rRNA transcript (SSU-rRNA, 5.8S rRNA and LSU-rRNA), more
CAGL0L07678g	1.14235	7.1e-10	5.45e-09	CAGL0L07678g	Putative essential 18S rRNA dimethylase; gene is downregulated in azole-resistant strain
CAGL0F05709g	1.264	8.62e-10	6.6e-09	CAGL0F05709g	Ortholog(s) have role in bipolar cellular bud site selection, cellular cation homeostasis and nucleus localization
CAGL0M02717g	1.65472	1.67e-09	1.23e-08	CAGL0M02717g	Predicted GPI-linked cell wall protein
CAGL0H07337g	1.18365	2.75e-09	1.96e-08	CAGL0H07337g	Protein of unknown function
CAGL0F07953g	-1.34786	3.19e-09	2.26e-08	CAGL0F07953g	Ortholog of S. cerevisiae : SPG1 and Saccharomyces cerevisiae S288C : YGR236C
CAGL0J00847g	-1.50942	4.23e-09	2.97e-08	SDH1	Ortholog(s) have succinate dehydrogenase (ubiquinone) activity and role in cellular respiration
CAGL0H00759g	1.136	9.09e-09	6.18e-08	CAGL0H00759g	Has domain(s) with predicted 3'-5' DNA helicase activity, ATP binding, helicase activity, nucleic acid binding activity and role in DNA recombination, DNA repair, DNA replication
CAGL0G06798g	1.41141	1.51e-08	9.95e-08	CAGL0G06798g	Ortholog(s) have role in iron ion homeostasis and cytoplasm, nucleus localization
CAGL0J06088g	1.19117	1.81e-08	1.18e-07	CAGL0J06088g	Ortholog of S. cerevisiae : YNL162W-A and Saccharomyces cerevisiae S288C : YNL162W-A
CAGL0K02695g	-1.06399	1.82e-08	1.19e-07	CAGL0K02695g	Ortholog(s) have role in DNA recombinase assembly, maintenance of rDNA, recombinational repair and Shu complex, nucleolus, site of double-strand break localization
CAGL0M06897g	1.05878	2.74e-08	1.74e-07	CAGL0M06897g	Ortholog of S. cerevisiae : EFM6 and Saccharomyces cerevisiae S288C : YNL024C
CAGL0H10164g	1.43006	5.06e-08	3.05e-07	CAGL0H10164g	Ortholog(s) have role in mRNA methylation, meiotic cell cycle, negative regulation of pseudohyphal growth, premeiotic DNA replication and RNA N6-methyladenosine methyltransferase complex localization
CAGL0K04235g	1.16074	1.54e-07	8.72e-07	CAGL0K04235g	Putative transaldolase
CAGL0D02640g	-1.29989	1.63e-07	9.16e-07	CAGL0D02640g	Has domain(s) with predicted transmembrane transporter activity, role in transmembrane transport and integral component of membrane, membrane localization
CAGL0A00935g	1.0399	2.41e-07	1.32e-06	CAGL0A00935g	Ortholog(s) have role in generation of catalytic spliceosome for first transesterification step, mRNA splicing, via spliceosome, snoRNA splicing and U2-type spliceosomal complex, nucleus, spliceosomal complex localization
CAGL0G01540g	1.17125	3.31e-07	1.75e-06	NCE103	Beta carbonic anhydrase with a predicted role in non-classical protein export; upregulated in azole-resistant strain; enzyme activity increased by amines and amino acids; protein abundance decreased in ace2 cells
CAGL0F01793g	-1.00976	3.48e-07	1.83e-06	ERG3	Delta 5,6 sterol desaturase; C-5 sterol desaturase; predicted transmembrane domain and endolasmic reticulum (ER) binding motif; gene used for molecular typing of C. glabrata strain isolates
CAGL0F02167g	1.25191	3.85e-07	2.01e-06	CAGL0F02167g	Ortholog(s) have D-loop DNA binding, Y-form DNA binding, double-stranded DNA binding, four-way junction DNA binding activity, role in reciprocal meiotic recombination and MutSgamma complex, nuclear chromosome localization
CAGL0F01485g	-1.33783	7.51e-07	3.72e-06	TIR2	Putative GPI-linked cell wall mannoprotein of the Srp1p/Tip1p family
CAGL0J02706g	-1.37335	1.42e-06	6.71e-06	CAGL0J02706g	Ortholog(s) have role in meiotic DNA double-strand break formation and condensed nuclear chromosome localization
CAGL0B00836g	1.30019	1.51e-06	7.09e-06	CAGL0B00836g	Ortholog(s) have peptide-methionine (R)-S-oxide reductase activity, role in cellular response to oxidative stress and mitochondrion localization
CAGL0L05720g	1.03802	4.08e-06	1.76e-05	CAGL0L05720g	Ortholog(s) have membrane localization
CAGL0M12364g	-1.39071	4.31e-06	1.85e-05	CAGL0M12364g	Protein of unknown function
CAGL0B00726g	1.73137	6.45e-06	2.71e-05	CAGL0B00726g	Ortholog(s) have glucokinase activity and role in glucose import, glucose metabolic process, glycolytic process, mannose metabolic process
CAGL0I06050g	1.36361	1.16e-05	4.61e-05	INO1	Putative inositol 1-phosphate synthase; regulated by the transcriptional activators Ino2p and Ino4p; protein differentially expressed in azole resistant strain
CAGL0M10153g	1.06883	1.78e-05	6.86e-05	CAGL0M10153g	Ortholog(s) have protein serine/threonine kinase activity
CAGL0J01463g	1.17928	2.51e-05	9.43e-05	CAGL0J01463g	Putative GPI-linked cell wall protein
CAGL0B04433g	-1.32507	2.73e-05	0.000101516	CAGL0B04433g	Has domain(s) with predicted nucleobase transmembrane transporter activity, transmembrane transporter activity, role in nucleobase transport, transmembrane transport and membrane localization
CAGL0C05467g	1.41436	3.06e-05	0.000112774	CAGL0C05467g	Ortholog of S. cerevisiae : MFG1, C. albicans SC5314 : C2_08730W_A/MFG1, C. dubliniensis CD36 : Cd36_22900, C. parapsilosis CDC317 : CPAR2_806370 and C. auris B8441 : B9J08_005191
CAGL0L06050g	1.0961	3.77e-05	0.000136669	CAGL0L06050g	Ortholog(s) have double-stranded DNA binding activity, role in reciprocal meiotic recombination and condensed nuclear chromosome localization
CAGL0A03300g	-1.35912	4.18e-05	0.000150356	CAGL0A03300g	Ortholog(s) have mRNA (N6-adenosine)-methyltransferase activity and role in mRNA methylation, meiotic DNA replication initiation, meiotic cell cycle, negative regulation of pseudohyphal growth
CAGL0H10076g	-1.12645	0.000104917	0.000349305	CAGL0H10076g	Ortholog(s) have plasma membrane localization
CAGL0L08536g	-1.59063	0.000152129	0.000492834	CAGL0L08536g	Protein of unknown function
CAGL0M00308g	1.88482	0.000253622	0.000783236	CAGL0M00308g	Protein of unknown function
CAGL0L13354g	-2.24584	0.000329901	0.000999533	TNR1	Putative nicotinamide transporter; strongly induced under niacin-limiting conditions
CAGL0L12518g	1.35127	0.00035388	0.00106912	CAGL0L12518g	Protein of unknown function
CAGL0D00374g	-1.8967	0.000355176	0.00107242	CAGL0D00374g	Protein of unknown function
CAGL0C02783g	-1.11241	0.000380848	0.00114297	CAGL0C02783g	Ortholog(s) have DNA end binding, chromatin binding, endodeoxyribonuclease activity, producing 3'-phosphomonoesters activity
CAGL0I10791g	-1.12734	0.000380859	0.00114297	CAGL0I10791g	Ortholog(s) have ornithine carbamoyltransferase activity and role in arginine biosynthetic process, arginine biosynthetic process via ornithine, asexual sporulation
CAGL0E01705g	-1.25339	0.000397174	0.00118369	CAGL0E01705g	Ortholog(s) have L-malate dehydrogenase activity, role in gluconeogenesis, protein import into peroxisome matrix and cytosol, nuclear periphery localization
CAGL0M08096g	1.78256	0.0027851	0.00693586	CAGL0M08096g	Protein of unknown function
CAGL0D02662g	-1.19998	0.00387593	0.0092724	CAGL0D02662g	Has domain(s) with predicted transmembrane transporter activity, role in transmembrane transport and integral component of membrane, membrane localization

## Sheet: gcn5KO MCF vs. NDC
ID	log2FoldChange	pvalue	padj	Gene	Protein
CAGL0M03377g	-4.69298	7.29e-302	3.86e-298	CAGL0M03377g	Ortholog(s) have 1,4-alpha-glucan branching enzyme activity and role in glycogen biosynthetic process
CAGL0L09383g	-3.50938	9.69e-295	2.56e-291	SUT2	Ortholog(s) have role in negative regulation of transcription by RNA polymerase II, negative regulation of transcription from RNA polymerase II promoter by pheromones, positive regulation of transcription by RNA polymerase II
CAGL0I00220g	2.8597	4.12e-251	7.27e-248	EPA23	Predicted GPI-linked adhesin-like protein; belongs to adhesin cluster I
CAGL0K10626g	-3.44666	1.63e-238	2.16e-235	CAGL0K10626g	Ortholog(s) have glycogen (starch) synthase activity and role in glycogen biosynthetic process
CAGL0J03080g	-4.33652	9.82e-234	1.04e-230	CAGL0J03080g	Ortholog(s) have role in energy reserve metabolic process and cell periphery localization
CAGL0E03850g	-3.34535	9.92e-220	8.74e-217	CAGL0E03850g	Has domain(s) with predicted electron transfer activity, iron-sulfur cluster binding, oxidoreductase activity and role in tricarboxylic acid cycle
CAGL0L10362g	-3.31932	8.8e-213	6.65e-210	CAGL0L10362g	Ortholog of S. cerevisiae : YOR062C and Saccharomyces cerevisiae S288C : YOR062C
CAGL0L06138g	-2.722	1.55e-202	1.03e-199	TPN1	Ortholog(s) have vitamin transmembrane transporter activity, role in vitamin transport and plasma membrane localization
CAGL0L01925g	-3.26251	2.82e-198	1.66e-195	UGP1	Putative UDP-glucose pyrophosphorylase; increased protein abundance in azole resistant strain
CAGL0I00484g	2.25559	4.69e-190	2.48e-187	CAGL0I00484g	Ortholog(s) have glucan endo-1,6-beta-glucosidase activity and role in cellular glucan metabolic process, fungal-type cell wall beta-glucan metabolic process, fungal-type cell wall disassembly involved in conjugation with cellular fusion
CAGL0D00198g	-3.24637	3.15e-187	1.51e-184	CAGL0D00198g	Ortholog(s) have (R,R)-butanediol dehydrogenase activity and role in alcohol metabolic process, butanediol biosynthetic process
CAGL0K00715g	3.46344	1.35e-185	5.94e-183	RTA1	Putative protein involved in 7-aminocholesterol resistance; gene is upregulated in azole-resistant strain
CAGL0H02695g	-4.02122	1.05e-182	4.29e-180	CAGL0H02695g	Ortholog(s) have glycogenin glucosyltransferase activity and role in glycogen biosynthetic process
CAGL0A04829g	-3.54484	2.49e-181	9.41e-179	CAGL0A04829g	Putative hexokinase isoenzyme 2; protein differentially expressed in azole resistant strain
CAGL0D06688g	-2.51465	1.57e-170	5.53e-168	ALD4	Ortholog(s) have aldehyde dehydrogenase (NAD+) activity, aldehyde dehydrogenase [NAD(P)+] activity and role in NADPH regeneration, acetate biosynthetic process, ethanol metabolic process, pyruvate metabolic process
CAGL0F04719g	-3.76799	2.13e-160	7.03e-158	CAGL0F04719g	Ortholog(s) have glycogen (starch) synthase activity, role in glycogen biosynthetic process and cytoplasm localization
CAGL0J09240g	-2.21109	1.11e-159	3.46e-157	LYS21	Homocitrate synthase; protein abundance increased in ace2 mutant cells
CAGL0A02211g	-3.17208	9.15e-158	2.69e-155	HXT6/7	Ortholog(s) have glucose transmembrane transporter activity, pentose transmembrane transporter activity, role in glucose transmembrane transport and plasma membrane localization
CAGL0L06820g	-1.99959	1.4e-157	3.89e-155	CAGL0L06820g	Ortholog(s) have role in cellular response to heat, cellular response to salt stress, protein phosphorylation, regulation of protein catabolic process
CAGL0H02255g	2.40343	6.9e-153	1.83e-150	CAGL0H02255g	Ortholog(s) have membrane localization
CAGL0F04895g	-3.01847	9.31e-153	2.34e-150	CAGL0F04895g	Ortholog(s) have glycogen phosphorylase activity, role in glycogen catabolic process and cytoplasm localization
CAGL0E03201g	-1.98795	1.76e-152	4.24e-150	CAGL0E03201g	Ortholog(s) have phosphatidylethanolamine N-methyltransferase activity and role in phosphatidylcholine biosynthetic process
CAGL0F00605g	-2.97406	1.82e-145	4.19e-143	GLK1	Aldohexose specific glucokinase
CAGL0M13541g	-2.01853	1.2e-139	2.63e-137	CAGL0M13541g	Ortholog(s) have protein serine/threonine kinase activity, role in peptidyl-serine phosphorylation and cytoplasm, nucleus localization
CAGL0K08844g	-2.54643	6.68e-139	1.41e-136	CAGL0K08844g	Ortholog(s) have role in mitochondrion organization
CAGL0L00495g	2.1806	8.22e-138	1.67e-135	HSC82	Putative heat shock protein
CAGL0J01045g	2.68899	5.68e-133	1.11e-130	CAGL0J01045g	Ortholog(s) have ATP-dependent activity, acting on RNA, RNA helicase activity, U3 snoRNA binding, box C/D RNA binding activity, role in rRNA processing and small-subunit processome localization
CAGL0H04037g	-2.78992	8.68e-133	1.64e-130	CAGL0H04037g	Ortholog(s) have heat shock protein binding, protein phosphatase regulator activity and role in glycogen metabolic process, meiotic cell cycle, mitotic spindle assembly checkpoint signaling, response to heat
CAGL0F05863g	-2.20401	4.33e-132	7.9e-130	SDH4	Ortholog(s) have succinate dehydrogenase (ubiquinone) activity and role in cellular respiration
CAGL0C04587g	-2.41917	1.69e-130	2.98e-128	CAGL0C04587g	Ortholog of S. cerevisiae : YJR098C, C. auris B8441 : B9J08_001284, Candida tenuis NRRL Y-1498 : CANTEDRAFT_135029, Pichia stipitis Pignal : PICST_42853 and Saccharomyces cerevisiae S288C : YJR098C
CAGL0E02409g	2.76778	1.26e-128	2.14e-126	CAGL0E02409g	Ortholog(s) have cellular bud neck, fungal-type vacuole localization
CAGL0D01265g	-3.14943	4.17e-126	6.9e-124	MT-I	Copper-binding metallothionein, involved in sequestration of metal ions; inducible by copper and silver; gene used for molecular typing of C. glabrata strain isolates
CAGL0F06325g	-2.23203	5.07e-126	8.12e-124	CAGL0F06325g	Ortholog(s) have Sin3-type complex localization
CAGL0A04081g	3.08628	1.16e-125	1.81e-123	CAGL0A04081g	Predicted GPI-linked cell wall protein
CAGL0F01749g	-2.81843	1.52e-125	2.3e-123	SHM2	Putative serine hydroxymethyltransferase; protein differentially expressed in azole resistant strain
CAGL0H04873g	-2.1233	3.3e-125	4.85e-123	CAGL0H04873g	Ortholog(s) have sequence-specific DNA binding activity
CAGL0G03289g	2.21528	5.71e-124	8.16e-122	SSA3	Heat shock protein of the HSP70 family
CAGL0G04433g	2.91576	6.85e-123	9.53e-121	CAGL0G04433g	Ortholog of S. cerevisiae : PRM10, C. albicans SC5314 : C7_01940C_A, C. dubliniensis CD36 : Cd36_71750, C. parapsilosis CDC317 : CPAR2_703450 and C. auris B8441 : B9J08_001559
CAGL0J09812g	-2.12188	1.99e-121	2.69e-119	TPS1	Ortholog(s) have alpha,alpha-trehalose-phosphate synthase (UDP-forming) activity, trehalose-phosphatase activity
CAGL0I06006g	2.34698	3.56e-120	4.7e-118	CAGL0I06006g	Ortholog(s) have RNA polymerase I activity, role in nucleolar large rRNA transcription by RNA polymerase I, transcription elongation from RNA polymerase I promoter and RNA polymerase I complex, nucleolus, nucleus localization
CAGL0I10010g	2.88121	1.4e-119	1.81e-117	CAGL0I10010g	Ortholog(s) have SNARE binding, chaperone binding, protein sequestering activity
CAGL0M05841g	2.14687	9.12e-115	1.15e-112	CAGL0M05841g	Ortholog(s) have mannosyltransferase activity, role in cell wall mannoprotein biosynthetic process, protein N-linked glycosylation and Golgi apparatus localization
CAGL0G00264g	2.75765	1.4e-114	1.72e-112	CAGL0G00264g	Ortholog(s) have enzyme activator activity, telomerase inhibitor activity, role in box C/D RNA 3'-end processing, negative regulation of telomere maintenance via telomerase and nucleolus, nucleoplasm localization
CAGL0I04994g	-2.78297	8.01e-113	9.63e-111	MET6	5-methyltetrahydropteroyltriglutamate homocysteine methyltransferase; protein abundance increased in ace2 mutant cells
CAGL0M07227g	1.90062	5.47e-112	6.43e-110	CAGL0M07227g	Ortholog(s) have U3 snoRNA binding activity and role in maturation of SSU-rRNA from tricistronic rRNA transcript (SSU-rRNA, 5.8S rRNA, LSU-rRNA), positive regulation of transcription by RNA polymerase I
CAGL0J11748g	-2.10852	5.25e-111	6.03e-109	PLB2	Putative phospholipase B; predicted GPI-anchor
CAGL0I05060g	-2.30369	9.22e-111	1.04e-108	CAGL0I05060g	Ortholog(s) have sequence-specific DNA binding activity and role in chromatin silencing at telomere, rDNA heterochromatin assembly, regulation of transcription by RNA polymerase II, transfer RNA gene-mediated silencing
CAGL0M14025g	-1.705	1.67e-110	1.84e-108	CAGL0M14025g	Has domain(s) with predicted oxidoreductase activity and role in metabolic process
CAGL0I09108g	-2.30262	5.35e-110	5.77e-108	CAGL0I09108g	Has domain(s) with predicted transmembrane transporter activity, role in transmembrane transport and integral component of membrane localization
CAGL0F06875g	-2.30221	2.07e-109	2.19e-107	CAGL0F06875g	Ortholog(s) have mRNA binding, saccharopine dehydrogenase (NAD+, L-lysine-forming) activity and role in lysine biosynthetic process, lysine biosynthetic process via aminoadipic acid
CAGL0F08085g	-2.14872	6.41e-109	6.65e-107	CAGL0F08085g	Ortholog(s) have pyruvate transmembrane transporter activity, role in mitochondrial pyruvate transmembrane transport and mitochondrial membrane localization
CAGL0J11792g	3.89872	3e-108	3.05e-106	CAGL0J11792g	Has domain(s) with predicted RNA polymerase I core promoter sequence-specific DNA binding, RNA polymerase I general transcription initiation factor activity and role in transcription initiation from RNA polymerase I promoter
CAGL0C00539g	-2.32128	1.16e-107	1.16e-105	CAGL0C00539g	Ortholog(s) have role in positive regulation of (R)-carnitine transmembrane transport, positive regulation of polyamine transmembrane transport
CAGL0B01078g	-2.4819	2.81e-107	2.75e-105	CAGL0B01078g	Putative protein; gene is upregulated in azole-resistant strain
CAGL0F05329g	1.69973	2.25e-105	2.16e-103	CAGL0F05329g	Ortholog of S. cerevisiae : YDR210W and Saccharomyces cerevisiae S288C : YDR210W
CAGL0F01463g	-2.37381	4.18e-105	3.95e-103	TIR1	Putative GPI-linked cell wall mannoprotein of the Srp1p/Tip1p family
CAGL0A01221g	2.76431	4.83e-105	4.48e-103	CAGL0A01221g	Has domain(s) with predicted channel activity, role in transmembrane transport and membrane localization
CAGL0H06853g	2.10283	5.62e-103	5.12e-101	ADH6	Putative NADP-dependent alcohol dehydrogenase VI; protein abundance increased in ace2 mutant cells
CAGL0F09163g	-1.96758	1.34e-100	1.2e-98	CAGL0F09163g	Ortholog of S. cerevisiae : FMP10, C. albicans SC5314 : C5_04770W_A, C. dubliniensis CD36 : Cd36_54380, C. parapsilosis CDC317 : CPAR2_101110 and Candida tenuis NRRL Y-1498 : CANTEDRAFT_123298
CAGL0M07381g	1.71666	2.05e-99	1.8e-97	CAGL0M07381g	Ortholog(s) have mannosylphosphate transferase activity, role in fungal-type cell wall organization, protein N-linked glycosylation and membrane localization
CAGL0L01089g	-2.00444	1.44e-98	1.25e-96	GLT1	Ortholog(s) have glutamate synthase (NADH) activity and role in L-glutamate biosynthetic process, ammonia assimilation cycle, invasive filamentous growth
CAGL0K00671g	2.1231	1.97e-98	1.68e-96	CAGL0K00671g	Ortholog(s) have small ribosomal subunit rRNA binding activity, role in maturation of SSU-rRNA from tricistronic rRNA transcript (SSU-rRNA, 5.8S rRNA, LSU-rRNA), ribosomal small subunit assembly and small-subunit processome localization
CAGL0L08448g	-2.17836	1.92e-97	1.61e-95	CAGL0L08448g	Ortholog(s) have role in eisosome assembly, negative regulation of protein phosphorylation, negative regulation of sphingolipid biosynthetic process and plasma membrane organization, more
CAGL0J08415g	-1.92608	1.47e-96	1.21e-94	SAM2	S-adenosylmethionine synthetase
CAGL0J03850g	-1.54571	1.72e-96	1.4e-94	MGE1	Putative mitochondrial matrix cochaperone; overexpression increases resistance to fluconazole; macrophage/pseudohyphal-repressed
CAGL0K04279g	-1.63749	2.21e-96	1.77e-94	SCM4	Ortholog of S. cerevisiae : SCM4 and Saccharomyces cerevisiae S288C : YGR049W
CAGL0G06006g	-2.34146	1.12e-95	8.82e-94	CAGL0G06006g	Ortholog(s) have endopeptidase inhibitor activity and role in vacuole fusion, non-autophagic
CAGL0G09515g	2.37864	1.23e-95	9.54e-94	CAGL0G09515g	Ortholog(s) have glucan exo-1,3-beta-glucosidase activity, role in ascospore formation and ascospore wall, fungal-type cell wall localization
CAGL0G10109g	2.40046	2.46e-95	1.89e-93	CAGL0G10109g	Ortholog(s) have RNA polymerase III activity, role in tRNA transcription by RNA polymerase III and RNA polymerase III complex localization
CAGL0I02354g	2.6758	3.22e-95	2.43e-93	CAGL0I02354g	Ortholog(s) have ATPase, RNA helicase activity
CAGL0H04983g	-2.26611	5.14e-95	3.83e-93	PSA1	Putative mannose-1-phosphate guanyltransferase
CAGL0K07788g	-1.85367	1.03e-94	7.54e-93	CAGL0K07788g	Ortholog(s) have L-aminoadipate-semialdehyde dehydrogenase activity and role in lysine biosynthetic process, lysine biosynthetic process via aminoadipic acid
CAGL0G09020g	-2.11244	1.64e-93	1.17e-91	CAGL0G09020g	Ortholog(s) have cAMP-dependent protein kinase activity, protein serine/threonine kinase activity, translation initiation factor binding activity
CAGL0M03905g	2.38312	2.05e-93	1.45e-91	CAGL0M03905g	Ortholog(s) have role in endonucleolytic cleavage in ITS1 to separate SSU-rRNA from 5.8S rRNA and LSU-rRNA from tricistronic rRNA transcript (SSU-rRNA, 5.8S rRNA, LSU-rRNA) and 90S preribosome, nucleolus localization
CAGL0F01177g	2.4531	7.44e-91	5.18e-89	CAGL0F01177g	Ortholog of S. cerevisiae : YOL036W and Saccharomyces cerevisiae S288C : YOL036W
CAGL0M12430g	2.76948	7.89e-91	5.42e-89	RHR2	Putative DL-glycerol phosphatase
CAGL0H05621g	1.83166	1.21e-90	8.2e-89	RLM1	Putative transcription factor with a predicted role in cell wall integrity
CAGL0G05335g	-2.12563	3.17e-90	2.12e-88	TPS2	Ortholog(s) have trehalose-phosphatase activity and role in cellular response to heat, fungal-type cell wall organization, trehalose biosynthetic process, trehalose metabolic process, trehalose metabolism in response to stress
CAGL0A03410g	3.47866	2.31e-89	1.53e-87	CAGL0A03410g	Protein of unknown function
CAGL0L06160g	-2.10638	8.08e-89	5.28e-87	CAGL0L06160g	Ortholog(s) have cytochrome-c oxidase activity, zinc ion binding activity, role in mitochondrial electron transport, cytochrome c to oxygen and mitochondrial respiratory chain complex IV, mitochondrion localization
CAGL0M11660g	5.87197	2.77e-88	1.79e-86	CAGL0M11660g	Has domain(s) with predicted hydrolase activity
CAGL0B04367g	-2.64678	1.2e-87	7.62e-86	CAGL0B04367g	Ortholog(s) have copper ion binding activity, role in cell redox homeostasis, cellular response to oxidative stress, mitochondrial cytochrome c oxidase assembly and mitochondrial inner membrane localization
CAGL0K09460g	2.08437	1.27e-87	8.01e-86	CAGL0K09460g	Putative nucleolar protein required for pre-rRNA processing; gene is downregulated in azole-resistant strain
CAGL0E02321g	1.83972	2.07e-87	1.29e-85	CAGL0E02321g	Putative phospholipase B; predicted GPI-anchor
CAGL0I09856g	-1.6832	3.48e-87	2.14e-85	CAGL0I09856g	Ortholog(s) have role in mitotic cell cycle, pseudohyphal growth and nucleus localization
CAGL0K12980g	1.49747	1.16e-85	7.07e-84	BMT7	Beta mannosyltransferase
CAGL0A03366g	-1.47089	1.44e-85	8.64e-84	CAGL0A03366g	Ortholog(s) have IMP cyclohydrolase activity, phosphoribosylaminoimidazolecarboxamide formyltransferase activity and role in 'de novo' IMP biosynthetic process, IMP biosynthetic process, purine nucleotide biosynthetic process
CAGL0G03795g	2.31468	7.42e-85	4.41e-83	SSA1	Heat shock protein of the HSP70 family
CAGL0M12320g	2.13543	2.2e-84	1.29e-82	CAGL0M12320g	Ortholog(s) have FAD transmembrane transporter activity
CAGL0A02299g	-1.6144	6.6e-84	3.83e-82	CAGL0A02299g	Protein of unknown function
CAGL0B00902g	-2.27082	9.64e-84	5.54e-82	HIS4	Phosphoribosyl-AMP cyclohydrolase; phosphoribosyl-ATP pyrophosphatase; histidinol dehydrogenase
CAGL0D04180g	2.4145	2.64e-83	1.5e-81	CAGL0D04180g	Ortholog(s) have U3 snoRNA binding, rRNA binding activity and role in maturation of SSU-rRNA from tricistronic rRNA transcript (SSU-rRNA, 5.8S rRNA, LSU-rRNA), ribosomal small subunit biogenesis
CAGL0H02387g	-2.53496	8.06e-83	4.53e-81	CAGL0H02387g	Putative trehalose-6-phosphate synthase/phosphatase subunit; gene is upregulated in azole-resistant strain
CAGL0I04796g	-1.99872	1.72e-82	9.55e-81	CAGL0I04796g	Ortholog(s) have copper ion binding activity, role in cell redox homeostasis, cellular response to oxidative stress and mitochondrial membrane localization
CAGL0E06380g	-2.45765	3.91e-82	2.15e-80	CAGL0E06380g	Ortholog(s) have ATP-dependent NAD(P)H-hydrate dehydratase activity and role in nicotinamide nucleotide metabolic process
CAGL0J06468g	-1.94871	6.54e-82	3.57e-80	CAGL0J06468g	Ortholog(s) have alpha,alpha-trehalose-phosphate synthase (UDP-forming) activity, enzyme regulator activity, trehalose-phosphatase activity and role in trehalose biosynthetic process
CAGL0M04191g	2.61581	9.01e-82	4.86e-80	YPS1	Yapsin family aspartic protease; predicted GPI-anchor; complements cell wall defect phenotypes of S. cerevisiae yps1 mutant; regulation of pH homeostasis under acid conditions; induced by high temperature, Slt1- and Crz1p-dependent
CAGL0K10120g	-1.87064	2.37e-81	1.27e-79	CAGL0K10120g	Ortholog(s) have unfolded protein binding activity, role in mitochondrial cytochrome c oxidase assembly and integral component of mitochondrial inner membrane, mitochondrial inner membrane localization
CAGL0L05170g	1.88121	2.9e-81	1.53e-79	CAGL0L05170g	Ortholog(s) have role in ribosomal large subunit biogenesis, ribosomal small subunit biogenesis and nucleolus localization
CAGL0M05995g	-1.72615	3.28e-81	1.72e-79	CAGL0M05995g	Ortholog(s) have lipid droplet localization
CAGL0L05434g	3.0299	6.03e-81	3.13e-79	SUN4	Ortholog(s) have role in fungal-type cell wall organization or biogenesis, mitochondrial ATP synthesis coupled proton transport and fungal-type cell wall localization
CAGL0J09460g	2.14965	1.41e-80	7.26e-79	CAGL0J09460g	Ortholog(s) have polynucleotide adenylyltransferase activity
CAGL0B01875g	-5.27851	2.3e-80	1.17e-78	CAGL0B01875g	Ortholog(s) have mitochondrial inner membrane, mitochondrial respirasome, mitochondrial respiratory chain complex IV localization
CAGL0K07480g	-2.39382	3.13e-80	1.58e-78	PGM1	Putative phosphoglucomutase
CAGL0I03322g	-1.32671	3.11e-78	1.55e-76	CAGL0I03322g	Ortholog(s) have role in protein targeting to mitochondrion, spore germination and mitochondrial nucleoid, mitochondrion localization
CAGL0B00374g	2.65399	3.7e-78	1.83e-76	CAGL0B00374g	Ortholog(s) have role in negative regulation of transcription by RNA polymerase II, pheromone-dependent signal transduction involved in conjugation with cellular fusion and nucleus localization
CAGL0F07579g	1.64195	7.4e-78	3.62e-76	CWP1.2	Putative GPI-linked cell wall protein
CAGL0I06094g	-1.69358	1e-77	4.87e-76	FBP26	Ortholog(s) have fructose-2,6-bisphosphate 2-phosphatase activity and role in glucose metabolic process
CAGL0J08910g	1.9278	2.22e-77	1.07e-75	CAGL0J08910g	Has domain(s) with predicted hydrolase activity, hydrolyzing O-glycosyl compounds activity and role in carbohydrate metabolic process
CAGL0L11660g	1.97349	6.85e-76	3.26e-74	CAGL0L11660g	Ortholog(s) have RNA polymerase III activity, role in tRNA transcription by RNA polymerase III and RNA polymerase III complex localization
CAGL0K02211g	3.17311	1e-75	4.74e-74	CAGL0K02211g	Ortholog(s) have role in endonucleolytic cleavage in 5'-ETS of tricistronic rRNA transcript (SSU-rRNA, 5.8S rRNA and LSU-rRNA), more
CAGL0J04466g	2.26219	1.28e-75	5.98e-74	CAGL0J04466g	Ortholog(s) have role in fungal-type cell wall organization and cell cortex of cell tip, membrane raft, plasma membrane localization
CAGL0E02343g	2.50866	6.47e-75	3e-73	CAGL0E02343g	Ortholog(s) have endoribonuclease activity, enzyme activator activity
CAGL0G09603g	-1.7938	1.12e-74	5.15e-73	CAGL0G09603g	Putative protein; gene is upregulated in azole-resistant strain
CAGL0I10560g	1.89525	5.53e-74	2.52e-72	CAGL0I10560g	Ortholog(s) have U3 snoRNA binding, tRNA binding activity
CAGL0M08756g	1.90583	2.63e-73	1.19e-71	CAGL0M08756g	Putative exo-1,3-beta-glucanase; predicted GPI-anchor
CAGL0K09922g	2.45374	2.87e-73	1.29e-71	CAGL0K09922g	Ortholog(s) have RNA binding, flap-structured DNA binding activity and role in nuclear-transcribed mRNA catabolic process, nuclear-transcribed mRNA poly(A) tail shortening, positive regulation of endodeoxyribonuclease activity
CAGL0D02266g	-1.62972	3.26e-73	1.45e-71	CAGL0D02266g	Ortholog(s) have transcription factor TFIIH holo complex localization
CAGL0H02189g	2.04256	1.61e-72	7.1e-71	CAGL0H02189g	Ortholog(s) have role in ribosomal small subunit biogenesis and nucleolus localization
CAGL0G09449g	2.12454	2.67e-72	1.16e-70	CRH1	Putative glycoside hydrolase; predicted GPI-anchor
CAGL0K04433g	1.81943	3.25e-72	1.41e-70	CAGL0K04433g	Ortholog(s) have calcium ion binding, zinc ion binding activity and role in axial cellular bud site selection, bipolar cellular bud site selection, regulation of COPII vesicle coating
CAGL0I04708g	-1.66147	7.26e-72	3.12e-70	PDX3	Pyridoxamine 5?-phosphate oxidase
CAGL0M08800g	1.67006	1.66e-71	7.06e-70	YAP6	bZIP domain-containing protein
CAGL0H06699g	-1.89889	2.08e-71	8.79e-70	CAGL0H06699g	Ortholog(s) have glycerol-3-phosphate dehydrogenase (quinone) activity, role in NADH oxidation, glycerol metabolic process and integral component of mitochondrial outer membrane, mitochondrion localization
CAGL0A04257g	2.11659	3.47e-71	1.46e-69	CAGL0A04257g	Ortholog(s) have sequence-specific DNA binding activity and role in regulation of transcription by RNA polymerase II
CAGL0M00176g	-1.66502	1.84e-70	7.65e-69	BAT2	Ortholog(s) have L-isoleucine transaminase activity, L-leucine transaminase activity, L-valine transaminase activity, branched-chain-amino-acid transaminase activity
CAGL0L04510g	2.1371	3.02e-70	1.25e-68	CAGL0L04510g	Ortholog(s) have structural constituent of ribosome activity
CAGL0L08932g	-1.56199	4.88e-70	2e-68	LSP1	Long chain base-responsive inhibitor of protein kinases; protein abundance decreased in ace2 mutant cells
CAGL0M06457g	1.647	1.96e-69	7.95e-68	CAGL0M06457g	Ortholog(s) have calcium ion transmembrane transporter activity, manganese ion transmembrane transporter activity
CAGL0I05896g	-1.72027	2.55e-69	1.03e-67	YAK1	Putative serine-threonine protein kinase, involved in biofilm formation, required for expression of adhesin genes EPA6 and EPA7
CAGL0G04675g	-1.59149	2.74e-69	1.1e-67	CAGL0G04675g	Ortholog(s) have structural constituent of ribosome activity, role in mitochondrial translational initiation and mitochondrial small ribosomal subunit localization
CAGL0M02673g	-1.83228	2.96e-69	1.18e-67	CAGL0M02673g	Ortholog(s) have copper ion binding activity and role in aerobic respiration, cellular protein-containing complex assembly
CAGL0G07128g	2.1781	3.65e-69	1.44e-67	CAGL0G07128g	Ortholog(s) have SUMO transferase activity, role in DNA repair and Smc5-Smc6 complex localization
CAGL0D00220g	2.01902	4.38e-69	1.72e-67	CAGL0D00220g	Ortholog(s) have role in ribosomal large subunit export from nucleus and nucleolus, nucleus, preribosome, large subunit precursor localization
CAGL0M07678g	1.65741	5.77e-69	2.24e-67	CAGL0M07678g	Ortholog(s) have role in maturation of SSU-rRNA, ribosomal small subunit biogenesis and 90S preribosome, nucleus localization
CAGL0M11000g	-2.37907	6.01e-69	2.32e-67	CAGL0M11000g	Ortholog(s) have cytosol localization
CAGL0B00704g	1.61056	8.47e-69	3.24e-67	PDI1	Protein disulfide-isomerase
CAGL0H04851g	2.66682	2.03e-68	7.7e-67	CAGL0H04851g	Ortholog(s) have protein serine/threonine phosphatase activity, role in cellular protein localization, cellular sodium ion homeostasis, protein dephosphorylation and extrinsic component of plasma membrane, nucleus localization
CAGL0E01507g	1.90324	4.43e-68	1.67e-66	CAGL0E01507g	Has domain(s) with predicted transmembrane transporter activity, role in transmembrane transport and integral component of membrane localization
CAGL0G05742g	2.48461	6.49e-68	2.43e-66	CAGL0G05742g	Ortholog(s) have rRNA binding, snoRNA binding activity, role in ribosomal small subunit biogenesis and 90S preribosome, nucleolus localization
CAGL0I01166g	2.20915	8.04e-68	2.99e-66	TRR1	Thioredoxin reductase (NADPH)
CAGL0G05401g	-1.471	9.47e-68	3.5e-66	CAGL0G05401g	Ortholog(s) have mRNA binding activity
CAGL0K02387g	2.10842	9.89e-68	3.63e-66	CAGL0K02387g	Has domain(s) with predicted ATP binding, helicase activity, nucleic acid binding activity
CAGL0D01782g	-1.70689	2.92e-67	1.07e-65	CAGL0D01782g	Ortholog(s) have role in TOR signaling, negative regulation of ascospore formation, pseudohyphal growth
CAGL0H04653g	-1.77336	4.13e-67	1.5e-65	ERG6	C24 sterol methyltransferase; mutation confers resistance to amphotericin B and nystatin and increased sensitivity to azoles
CAGL0M13805g	1.60399	7.24e-67	2.61e-65	MP65	65 kDa mannoprotein
CAGL0B01925g	-1.95513	1.13e-66	4.04e-65	CAGL0B01925g	Ortholog(s) have protein serine/threonine kinase activity
CAGL0C04279g	2.09901	1.15e-66	4.08e-65	CAGL0C04279g	Ortholog(s) have dehydrodolichyl diphosphate synthase activity, prenyltransferase activity and role in dolichol biosynthetic process, endoplasmic reticulum to Golgi vesicle-mediated transport, protein glycosylation
CAGL0B02794g	-1.94269	1.36e-66	4.8e-65	CAGL0B02794g	Ortholog(s) have (S)-2-(5-amino-1-(5-phospho-D-ribosyl)imidazole-4-carboxamido)succinate AMP-lyase (fumarate-forming) activity, N6-(1,2-dicarboxyethyl)AMP AMP-lyase (fumarate-forming) activity
CAGL0J09328g	1.89437	1.74e-66	6.08e-65	CAGL0J09328g	Ortholog(s) have cyclin-dependent protein serine/threonine kinase regulator activity
CAGL0C01243g	-2.05587	1.77e-66	6.14e-65	CAGL0C01243g	Ortholog(s) have histidinol-phosphate transaminase activity and role in histidine biosynthetic process, response to nickel cation
CAGL0F05709g	3.35245	2.01e-66	6.96e-65	CAGL0F05709g	Ortholog(s) have role in bipolar cellular bud site selection, cellular cation homeostasis and nucleus localization
CAGL0H06281g	-1.37123	2.19e-66	7.52e-65	CAGL0H06281g	Ortholog(s) have protein serine/threonine phosphatase activity
CAGL0K10824g	-1.88122	3.73e-66	1.27e-64	CAGL0K10824g	Ortholog of S. cerevisiae : YLR149C, C. albicans SC5314 : C7_03280C_A, C. dubliniensis CD36 : Cd36_72930, C. parapsilosis CDC317 : CPAR2_704080 and C. auris B8441 : B9J08_004261
CAGL0J05830g	-1.99754	1.77e-65	6e-64	CAGL0J05830g	Ortholog of S. cerevisiae : YNL144C and Saccharomyces cerevisiae S288C : YNL144C
CAGL0L00759g	-1.59112	2.49e-65	8.38e-64	HIS1	ATP phosphoribosyltransferase; protein abundance increased in ace2 mutant cells
CAGL0H00781g	-1.78188	4.45e-65	1.49e-63	CAGL0H00781g	Ortholog of S. cerevisiae : YPL247C, C. albicans SC5314 : C1_08390C_A, C. dubliniensis CD36 : Cd36_07900, C. parapsilosis CDC317 : CPAR2_207070 and C. auris B8441 : B9J08_003608
CAGL0G04829g	-1.65275	4.51e-65	1.5e-63	CAGL0G04829g	Protein of unknown function
CAGL0B02431g	-2.19269	4.58e-65	1.51e-63	CAGL0B02431g	Ortholog(s) have NADH dehydrogenase (ubiquinone) activity, role in NADH oxidation, mitochondrial electron transport, NADH to ubiquinone, positive regulation of apoptotic process and mitochondrial matrix, mitochondrion localization
CAGL0K00913g	-1.54318	2.95e-64	9.67e-63	CAGL0K00913g	Ortholog(s) have formate-tetrahydrofolate ligase activity, methenyltetrahydrofolate cyclohydrolase activity, methylenetetrahydrofolate dehydrogenase (NADP+) activity, single-stranded DNA binding activity
CAGL0I05654g	2.44934	3.73e-64	1.21e-62	CAGL0I05654g	Ortholog(s) have uridine kinase activity and role in pyrimidine-containing compound salvage
CAGL0L04400g	-1.44353	3.71e-64	1.21e-62	CAGL0L04400g	Ortholog(s) have DNA-binding transcription factor activity, RNA polymerase II-specific, RNA polymerase II cis-regulatory region sequence-specific DNA binding activity
CAGL0G06248g	1.84881	3.98e-64	1.28e-62	CAGL0G06248g	Ortholog(s) have role in maturation of 5.8S rRNA from tricistronic rRNA transcript (SSU-rRNA, 5.8S rRNA, LSU-rRNA), maturation of LSU-rRNA from tricistronic rRNA transcript (SSU-rRNA, 5.8S rRNA and LSU-rRNA), more
CAGL0C04235g	1.48695	4.5e-64	1.44e-62	CAGL0C04235g	Ortholog(s) have alpha-1,6-mannosyltransferase activity, mannosyltransferase activity and role in GPI anchor biosynthetic process
CAGL0J00429g	-1.50515	6.28e-64	2e-62	COX6	Cytochrome c oxidase subunit VI
CAGL0M06567g	2.43021	3.1e-63	9.83e-62	CAGL0M06567g	Ortholog(s) have role in maturation of SSU-rRNA from tricistronic rRNA transcript (SSU-rRNA, 5.8S rRNA, LSU-rRNA) and FAL1-SGD1 complex, nucleolus, preribosome, small subunit precursor localization
CAGL0K05555g	2.03934	1.48e-62	4.66e-61	CAGL0K05555g	Ortholog(s) have U3 snoRNA binding activity
CAGL0K05357g	-1.80999	2.26e-62	7.08e-61	GLN1	Ortholog(s) have glutamate-ammonia ligase activity, role in ammonia assimilation cycle, cellular response to osmotic stress, glutamine biosynthetic process, nitrogen compound metabolic process and nuclear periphery localization
CAGL0D03894g	-2.02418	3.5e-62	1.09e-60	PRO1	Putative gamma-glutamyl phosphate reductase
CAGL0L04598g	-1.88815	6.53e-62	2.02e-60	CAGL0L04598g	Ortholog(s) have RNA 7-methylguanosine cap binding, m7G(5')pppN diphosphatase activity, role in cellular response to starvation, deadenylation-dependent decapping of nuclear-transcribed mRNA and P-body, cytoplasm, nucleus localization
CAGL0J11176g	1.43791	9.28e-62	2.85e-60	CAGL0J11176g	Putative adhesin-like protein
CAGL0B00748g	-1.55971	1.29e-61	3.91e-60	CAGL0B00748g	Ortholog(s) have role in negative regulation of gluconeogenesis, proteasome-mediated ubiquitin-dependent protein catabolic process and GID complex localization
CAGL0M12122g	1.48391	1.28e-61	3.91e-60	CAGL0M12122g	Ortholog(s) have GTP binding activity, role in cytoplasmic translation, positive regulation of cellular response to amino acid starvation and cytoplasmic stress granule, polysome localization
CAGL0H06611g	-1.36343	1.39e-61	4.19e-60	CAGL0H06611g	Ortholog of S. cerevisiae : ESL1, C. albicans SC5314 : C4_01020C_A, C. dubliniensis CD36 : Cd36_41030, C. parapsilosis CDC317 : CPAR2_401340 and C. auris B8441 : B9J08_002665
CAGL0A04455g	-1.36001	3.28e-61	9.84e-60	SEF1	Putative RNA polymerase II transcription factor, involved in regulation of iron acquisition genes; required for growth under iron depletion
CAGL0I01276g	-2.31346	3.65e-61	1.09e-59	CAGL0I01276g	Ortholog(s) have cytoplasm, nucleus localization
CAGL0K12144g	1.66531	4.29e-61	1.27e-59	FES1	Putative Hsp70p nucleotide exchange factor; protein abundance decreased in ace2 mutant cells
CAGL0G06952g	-1.32016	5.47e-61	1.62e-59	PHM3	Ortholog(s) have calmodulin binding, inositol hexakisphosphate binding, polyphosphate kinase activity
CAGL0K10868g	-1.67921	3.47e-60	1.02e-58	CTA1	Putative catalase A; gene is downregulated in azole-resistant strain; regulated by oxidative stress and glucose starvation; protein abundance increased in ace2 mutant cells
CAGL0L07678g	3.17199	3.88e-60	1.13e-58	CAGL0L07678g	Putative essential 18S rRNA dimethylase; gene is downregulated in azole-resistant strain
CAGL0F05995g	-1.56495	4.17e-60	1.21e-58	MSN2	Putative transcription factor similar to S. cerevisiae Msn2p; involved in response to oxidative stress
CAGL0K04169g	1.67316	6.88e-60	1.99e-58	CAGL0K04169g	Ortholog(s) have MAP kinase activity, transcription factor binding activity
CAGL0J08316g	-1.99011	7.06e-60	2.03e-58	CAGL0J08316g	Ortholog(s) have homoserine O-acetyltransferase activity and role in 'de novo' L-methionine biosynthetic process, homoserine metabolic process, methionine biosynthetic process, sulfur amino acid metabolic process
CAGL0I00418g	-1.84791	1.02e-59	2.92e-58	CAGL0I00418g	Ortholog(s) have electron transfer activity, stearoyl-CoA 9-desaturase activity and role in mitochondrion inheritance, response to ethanol, unsaturated fatty acid biosynthetic process
CAGL0C01397g	-2.4933	1.33e-59	3.78e-58	CAGL0C01397g	Ortholog(s) have 6-phosphofructo-2-kinase activity and role in fructose 2,6-bisphosphate metabolic process
CAGL0E03069g	2.44999	2.09e-59	5.91e-58	CAGL0E03069g	Ortholog(s) have role in maturation of SSU-rRNA from tricistronic rRNA transcript (SSU-rRNA, 5.8S rRNA, LSU-rRNA), ribosomal small subunit biogenesis and nucleolus, small-subunit processome localization
CAGL0A01089g	-1.81758	2.33e-59	6.56e-58	CAGL0A01089g	Has domain(s) with predicted alcohol O-acetyltransferase activity and role in alcohol metabolic process
CAGL0J00803g	-1.42302	2.41e-59	6.74e-58	CAGL0J00803g	Ortholog(s) have structural constituent of cytoskeleton activity, role in fungal-type cell wall organization, negative regulation of microtubule depolymerization and microtubule localization
CAGL0F03707g	-1.55287	2.6e-59	7.23e-58	CAGL0F03707g	Has domain(s) with predicted ATP binding, protein kinase activity, protein tyrosine kinase activity and role in protein phosphorylation
CAGL0F06897g	1.60093	3.59e-59	9.93e-58	CAGL0F06897g	Putative protein with alcohol dehydrogenase domain; gene is downregulated in azole-resistant strain
CAGL0G02849g	-2.26025	3.84e-59	1.06e-57	CAGL0G02849g	Ortholog(s) have endoplasmic reticulum, nuclear envelope localization
CAGL0H02937g	1.82929	5.28e-59	1.45e-57	CAGL0H02937g	Ortholog(s) have role in endonucleolytic cleavage in 5'-ETS of tricistronic rRNA transcript (SSU-rRNA, 5.8S rRNA and LSU-rRNA), more
CAGL0M04587g	2.75439	7.81e-59	2.13e-57	CAGL0M04587g	Ortholog(s) have rRNA primary transcript binding activity
CAGL0A00627g	1.92383	1.39e-58	3.76e-57	CAGL0A00627g	Ortholog(s) have role in endoplasmic reticulum to Golgi vesicle-mediated transport
CAGL0B03443g	-1.63422	1.47e-58	3.97e-57	CAGL0B03443g	Ortholog(s) have role in lipid homeostasis, mitochondrion organization and integral component of mitochondrial membrane, mitochondrial inner membrane localization
CAGL0L00803g	-2.31521	1.53e-58	4.09e-57	CAGL0L00803g	Ortholog(s) have role in regulation of glycogen biosynthetic process
CAGL0B01683g	1.33062	3e-58	8.02e-57	TMN2	Ortholog(s) have role in cellular copper ion homeostasis, invasive growth in response to glucose limitation, pseudohyphal growth, vacuolar transport and fungal-type vacuole membrane localization
CAGL0F08745g	-1.85935	3.38e-58	8.99e-57	CAGL0F08745g	Ortholog(s) have role in cellular response to desiccation and cytoplasm localization
CAGL0M05445g	-1.78488	5.64e-58	1.48e-56	CAGL0M05445g	Ortholog(s) have role in signal transduction
CAGL0H06985g	1.89428	6.33e-58	1.66e-56	CAGL0H06985g	Ortholog(s) have role in endonucleolytic cleavage in 5'-ETS of tricistronic rRNA transcript (SSU-rRNA, 5.8S rRNA and LSU-rRNA), more
CAGL0F01551g	1.66591	1.42e-57	3.67e-56	CAGL0F01551g	Ortholog(s) have role in maturation of SSU-rRNA from tricistronic rRNA transcript (SSU-rRNA, 5.8S rRNA, LSU-rRNA)
CAGL0I00836g	-1.41187	1.41e-57	3.67e-56	CAGL0I00836g	Ortholog(s) have role in cellular response to glucose starvation
CAGL0K09284g	1.96339	1.53e-57	3.94e-56	CAGL0K09284g	Ortholog(s) have role in endonucleolytic cleavage in 5'-ETS of tricistronic rRNA transcript (SSU-rRNA, 5.8S rRNA and LSU-rRNA), more
CAGL0F06523g	1.87269	2.85e-57	7.31e-56	CAGL0F06523g	Has domain(s) with predicted ATP binding, helicase activity, nucleic acid binding, nucleoside-triphosphatase activity, nucleotide binding activity
CAGL0K06699g	-1.50622	3.89e-57	9.94e-56	CAGL0K06699g	Ortholog(s) have protein serine/threonine phosphatase inhibitor activity
CAGL0J02376g	2.80641	7.61e-57	1.94e-55	CAGL0J02376g	Ortholog(s) have role in maturation of SSU-rRNA from tricistronic rRNA transcript (SSU-rRNA, 5.8S rRNA, LSU-rRNA) and nucleolus localization
CAGL0J05698g	1.57695	9.69e-57	2.45e-55	CAGL0J05698g	Ortholog(s) have RNA polymerase III activity, role in tRNA transcription by RNA polymerase III, transcription initiation from RNA polymerase III promoter and RNA polymerase III complex localization
CAGL0A00847g	2.23007	1.19e-56	2.99e-55	CAGL0A00847g	Ortholog(s) have tRNA-specific adenosine deaminase activity, tRNA-specific adenosine-34 deaminase activity, role in tRNA modification, tRNA wobble adenosine to inosine editing and tRNA-specific adenosine-34 deaminase complex localization
CAGL0M08030g	2.20023	1.21e-56	3.04e-55	CAGL0M08030g	Ortholog(s) have peptidyl-prolyl cis-trans isomerase activity, unfolded protein binding activity, role in cellular response to heat, protein refolding and cytosol localization
CAGL0J07700g	3.52855	1.36e-56	3.38e-55	CAGL0J07700g	Ortholog(s) have role in mRNA splicing, via spliceosome and U2-type spliceosomal complex localization
CAGL0F01925g	2.03318	1.62e-56	4.03e-55	CAGL0F01925g	Ortholog(s) have role in endonucleolytic cleavage in 5'-ETS of tricistronic rRNA transcript (SSU-rRNA, 5.8S rRNA and LSU-rRNA), more
CAGL0I00902g	-1.79677	2.32e-56	5.73e-55	CAGL0I00902g	Has domain(s) with predicted DNA-binding transcription factor activity, sequence-specific DNA binding, zinc ion binding activity and role in regulation of transcription, DNA-templated
CAGL0G03927g	2.26749	2.67e-56	6.57e-55	TPO1_1	Putative drug:H+ antiporter, involved in efflux of clotrimazole; required for resistance to clotrimazole and other drugs; involved in virulence
CAGL0M13189g	-2.26516	2.92e-56	7.16e-55	MSN4	Putative transcription factor similar to S. cerevisiae Msn4p; involved in response to oxidative stress
CAGL0M12188g	-1.27029	3.79e-56	9.23e-55	CAGL0M12188g	Ortholog(s) have glycine dehydrogenase (decarboxylating) activity, role in glycine catabolic process, one-carbon metabolic process, protein lipoylation and mitochondrion localization
CAGL0I09724g	2.45554	4.14e-56	1.01e-54	CAGL0I09724g	Has domain(s) with predicted transmembrane transporter activity, role in transmembrane transport and integral component of membrane localization
CAGL0B00814g	-1.39304	5.99e-56	1.45e-54	CAGL0B00814g	Ortholog(s) have role in actin cortical patch localization, actin cytoskeleton organization, actin filament organization, endocytosis and actin cortical patch, cell cortex, cytoplasm localization
CAGL0C02519g	-2.72118	6.97e-56	1.67e-54	CAGL0C02519g	Ortholog(s) have DNA-binding transcription repressor activity, RNA polymerase II-specific, RNA polymerase II cis-regulatory region sequence-specific DNA binding activity
CAGL0J08437g	1.85485	8.12e-56	1.94e-54	CAGL0J08437g	Ortholog(s) have phosphatidate phosphatase activity, role in phospholipid metabolic process and membrane localization
CAGL0E05170g	-1.30015	8.79e-56	2.09e-54	GRE2(A)	Putative methylglyoxal reductase (NADPH-dependent)
CAGL0M06589g	2.67708	1.02e-55	2.41e-54	CAGL0M06589g	Has domain(s) with predicted ATP binding, kinase activity and role in metabolic process
CAGL0E01309g	-1.50601	1.53e-55	3.62e-54	CAGL0E01309g	Ortholog(s) have choline kinase activity, ethanolamine kinase activity and role in phosphatidylcholine biosynthetic process, phosphatidylethanolamine biosynthetic process
CAGL0L07832g	2.44583	1.87e-55	4.39e-54	CAGL0L07832g	Ortholog of S. cerevisiae : YCR016W, C. albicans SC5314 : C3_07600W_A, C. dubliniensis CD36 : Cd36_87480, C. parapsilosis CDC317 : CPAR2_808240 and C. auris B8441 : B9J08_001753
CAGL0J06088g	3.05525	3.94e-55	9.21e-54	CAGL0J06088g	Ortholog of S. cerevisiae : YNL162W-A and Saccharomyces cerevisiae S288C : YNL162W-A
CAGL0G01276g	1.69478	4.9e-55	1.14e-53	CAGL0G01276g	Ortholog of S. cerevisiae : YNL050C, C. albicans SC5314 : C1_08710W_A, C. dubliniensis CD36 : Cd36_08220, C. parapsilosis CDC317 : CPAR2_804440 and C. auris B8441 : B9J08_004556
CAGL0B02755g	1.81563	5.81e-55	1.35e-53	CAGL0B02755g	Ortholog of S. cerevisiae : YLR361C-A and Saccharomyces cerevisiae S288C : YLR361C-A
CAGL0H02233g	-1.56981	7.15e-55	1.65e-53	CAGL0H02233g	Ortholog(s) have inorganic diphosphatase activity, role in aerobic respiration and mitochondrion localization
CAGL0K08624g	-1.98253	1.55e-54	3.56e-53	HAP4	Component of CCAAT-binding factor complex that functions as transcription factor; regulates expression of respiratory genes and genes involved in iron homeostasis
CAGL0L10912g	1.87868	2.18e-54	4.98e-53	TPO4	Polyamine exporter, involved in resistance to antimicrobial peptides; localized to plasma membrane
CAGL0D00418g	-1.78602	2.64e-54	6.03e-53	CAGL0D00418g	Ortholog(s) have role in long-chain fatty acid transport
CAGL0J04048g	-1.52315	3.28e-54	7.44e-53	CAGL0J04048g	Ortholog(s) have role in cellular iron ion homeostasis, iron-sulfur cluster assembly, tRNA wobble uridine modification and mitochondrial matrix localization
CAGL0L09845g	1.31726	3.58e-54	8.09e-53	CAGL0L09845g	Ortholog(s) have role in nuclear-transcribed mRNA catabolic process, exonucleolytic, 3'-5'
CAGL0G02585g	-1.58491	8.92e-54	2.01e-52	LYS12	Homo-isocitrate dehydrogenase
CAGL0K09570g	1.71784	9.2e-54	2.06e-52	CAGL0K09570g	Ortholog(s) have diacylglycerol cholinephosphotransferase activity, role in CDP-choline pathway and Golgi apparatus, mitochondrial outer membrane localization
CAGL0I06831g	-1.50215	9.38e-54	2.09e-52	CAGL0I06831g	Ortholog(s) have 2 iron, 2 sulfur cluster binding, electron transfer activity, iron-sulfur cluster binding, oxidoreductase activity, acting on NAD(P)H, oxidoreductase activity, acting on NAD(P)H, heme protein as acceptor activity
CAGL0J11132g	-1.94367	4.05e-53	9e-52	CAGL0J11132g	Ortholog(s) have role in pheromone-dependent signal transduction involved in conjugation with cellular fusion and membrane raft, plasma membrane localization
CAGL0J01848g	1.56383	4.22e-53	9.34e-52	CAGL0J01848g	Ortholog(s) have RNA polymerase I activity, role in nucleolar large rRNA transcription by RNA polymerase I, transcription by RNA polymerase I and RNA polymerase I complex localization
CAGL0E04554g	-2.26714	5.38e-53	1.19e-51	CAGL0E04554g	Putative protein; gene is upregulated in azole-resistant strain
CAGL0F06809g	2.00788	8.16e-53	1.79e-51	CAGL0F06809g	Ortholog(s) have preribosome binding, protein tyrosine phosphatase activity
CAGL0G05511g	-1.6616	1.05e-52	2.29e-51	CAGL0G05511g	Ortholog(s) have role in mRNA destabilization, regulation of cell size
CAGL0J06050g	-2.13694	1.49e-52	3.23e-51	CAGL0J06050g	Ortholog(s) have role in cell wall assembly and extracellular region localization
CAGL0J07612g	-1.35196	2.19e-52	4.75e-51	ZWF1	Glucose-6-phosphate 1-dehydrogenase
CAGL0H07205g	1.6794	2.79e-52	6.03e-51	CAGL0H07205g	Ortholog(s) have exosome (RNase complex) localization
CAGL0F05159g	1.06239	5.86e-52	1.26e-50	CAGL0F05159g	Ortholog(s) have histone binding activity, role in chromatin remodeling, histone exchange and Swr1 complex localization
CAGL0M06721g	-1.33892	6.09e-52	1.3e-50	CAGL0M06721g	Ortholog(s) have phosphopantothenate--cysteine ligase activity, role in acetyl-CoA biosynthetic process from pantothenate, coenzyme A biosynthetic process and cytoplasm, nucleus localization
CAGL0D04158g	-1.15396	6.28e-52	1.34e-50	CAGL0D04158g	Ortholog(s) have structural constituent of ribosome activity and mitochondrial small ribosomal subunit localization
CAGL0K12056g	-1.36031	6.43e-52	1.37e-50	CAGL0K12056g	Ortholog(s) have structural constituent of ribosome activity and mitochondrial small ribosomal subunit localization
CAGL0I03344g	2.1512	6.9e-52	1.46e-50	CAGL0I03344g	Ortholog(s) have cytoplasmic stress granule localization
CAGL0E06072g	-1.86911	6.96e-52	1.47e-50	CAGL0E06072g	Ortholog of S. cerevisiae : YMR181C and Saccharomyces cerevisiae S288C : YMR181C
CAGL0L11638g	1.60025	1.21e-51	2.55e-50	CAGL0L11638g	Has domain(s) with predicted nucleus localization
CAGL0E00649g	-1.40936	1.27e-51	2.65e-50	CAGL0E00649g	Ortholog(s) have [pyruvate dehydrogenase (lipoamide)] phosphatase activity, protein serine/threonine phosphatase activity
CAGL0M02409g	1.74143	1.36e-51	2.83e-50	CAGL0M02409g	Ortholog(s) have rRNA binding activity and role in maturation of LSU-rRNA from tricistronic rRNA transcript (SSU-rRNA, 5.8S rRNA, LSU-rRNA), rRNA processing, ribosomal large subunit export from nucleus
CAGL0F02849g	1.38143	1.55e-51	3.21e-50	CAGL0F02849g	Ortholog(s) have role in rRNA processing and cytoplasm localization
CAGL0E06644g	2.02416	2.37e-51	4.9e-50	EPA1	Sub-telomerically encoded adhesin with a role in cell adhesion; GPI-anchored cell wall protein; N-terminal ligand binding domain binds to ligands containing a terminal galactose residue; belongs to adhesin cluster I
CAGL0L08712g	-1.6293	3.37e-51	6.9e-50	CAGL0L08712g	Ortholog(s) have cyclin-dependent protein serine/threonine kinase inhibitor activity and role in negative regulation of cyclin-dependent protein serine/threonine kinase activity
CAGL0B02343g	2.06327	3.79e-51	7.73e-50	CAGL0B02343g	Putative multidrug efflux pump of major facilitator superfamily; gene is downregulated in azole-resistant strain
CAGL0M05423g	-1.32783	4.54e-51	9.24e-50	CAGL0M05423g	Ortholog(s) have 3'-5' DNA helicase activity, 3'-5' DNA/RNA helicase activity, ATP binding, ATPase, DNA helicase activity, DNA replication origin binding, MCM complex binding and chromatin binding, more
CAGL0E01925g	1.82072	5.12e-51	1.04e-49	CAGL0E01925g	Ortholog(s) have tRNA (guanine-N2-)-methyltransferase activity, role in tRNA methylation and cytoplasm, tRNA (m2G10) methyltransferase complex localization
CAGL0B04169g	1.35709	5.3e-51	1.07e-49	CAGL0B04169g	Ortholog(s) have rRNA primary transcript binding activity
CAGL0K02717g	-1.30551	6.74e-51	1.35e-49	CAGL0K02717g	Ortholog(s) have structural constituent of ribosome activity and mitochondrial small ribosomal subunit localization
CAGL0G00308g	-1.74269	7.59e-51	1.52e-49	SCW4	Putative transglycosidase with a predicted role in the modification of 1,3-beta-glucan
CAGL0M12837g	-1.68053	7.84e-51	1.56e-49	CAGL0M12837g	Ortholog(s) have alpha-ketoglutarate reductase activity, phosphoglycerate dehydrogenase activity and role in serine family amino acid biosynthetic process
CAGL0K06259g	2.06733	1.08e-50	2.14e-49	TSA1	Thiol-specific antioxidant protein; predicted thioredoxin peroxidase involved in oxidative stress response; protein abundance decreased in ace2 mutant cells
CAGL0I01386g	-1.23114	1.11e-50	2.21e-49	CAGL0I01386g	Ortholog(s) have NAD+ kinase activity, NADH kinase activity and role in NADP biosynthetic process, cellular iron ion homeostasis
CAGL0G00858g	1.62602	1.28e-50	2.53e-49	CAGL0G00858g	Ortholog(s) have transmembrane signaling receptor activity
CAGL0E02673g	2.00115	1.65e-50	3.25e-49	CAGL0E02673g	Ortholog(s) have small ribosomal subunit rRNA binding activity
CAGL0L03872g	1.8018	6.73e-50	1.32e-48	CAGL0L03872g	Ortholog(s) have DNA-directed 5'-3' RNA polymerase activity, RNA polymerase I activity, RNA polymerase III activity
CAGL0H05247g	1.99629	7.74e-50	1.51e-48	CAGL0H05247g	Ortholog of S. cerevisiae : YPL068C and Saccharomyces cerevisiae S288C : YPL068C
CAGL0F01683g	1.2505	8.16e-50	1.59e-48	CAGL0F01683g	Predicted GPI-linked protein
CAGL0L10890g	2.03473	8.33e-50	1.61e-48	CAGL0L10890g	Ortholog(s) have role in chromosome organization, protein-RNA complex remodeling, ribosomal large subunit biogenesis and PeBoW complex, nucleolus, preribosome, large subunit precursor localization
CAGL0F07645g	1.92429	8.72e-50	1.68e-48	CAGL0F07645g	Ortholog(s) have role in endonucleolytic cleavage in 5'-ETS of tricistronic rRNA transcript (SSU-rRNA, 5.8S rRNA and LSU-rRNA), more
CAGL0M01056g	2.19555	9.16e-50	1.76e-48	CAGL0M01056g	Ortholog(s) have endoribonuclease activity
CAGL0G05357g	-1.66541	9.37e-50	1.8e-48	CAGL0G05357g	Protein of unknown function
CAGL0F01947g	-1.04435	1.06e-49	2.02e-48	IRC15	Ortholog(s) have extracellular region localization
CAGL0G06402g	-1.59995	1.09e-49	2.08e-48	CAGL0G06402g	Ortholog(s) have mitochondrion localization
CAGL0G02277g	-1.30559	1.14e-49	2.17e-48	CAGL0G02277g	Ortholog(s) have structural constituent of ribosome activity and mitochondrial large ribosomal subunit localization
CAGL0H07161g	2.88445	1.3e-49	2.45e-48	CAGL0H07161g	Ortholog(s) have role in DNA repair
CAGL0K04499g	-1.62537	1.3e-49	2.45e-48	CAGL0K04499g	Ortholog(s) have phosphoribosylformylglycinamidine synthase activity and role in purine nucleotide biosynthetic process
CAGL0F03047g	-1.20957	1.48e-49	2.78e-48	CAGL0F03047g	Ortholog(s) have AMP-activated protein kinase activity and role in positive regulation of pseudohyphal growth, protein phosphorylation, regulation of protein-containing complex assembly, signal transduction
CAGL0L02079g	-1.56245	1.59e-49	2.98e-48	CAGL0L02079g	Ortholog(s) have tricarboxylate secondary active transmembrane transporter activity and role in mitochondrial citrate transmembrane transport, transmembrane transport
CAGL0L12782g	1.75972	1.63e-49	3.04e-48	DIG1	Ortholog(s) have transcription factor binding activity
CAGL0B03047g	-1.13652	1.83e-49	3.4e-48	ILV5	Ketol-acid reducto-isomerase; mass spectrometry data indicates this gene is likely to be protein-coding
CAGL0K09482g	-1.36487	1.85e-49	3.42e-48	CAGL0K09482g	Ortholog(s) have role in cellular ion homeostasis, mitochondrion inheritance, mitochondrion organization and mitochondrial inner membrane localization
CAGL0F07601g	-1.53888	1.87e-49	3.44e-48	CWP1.1	GPI-linked cell wall protein
CAGL0I02398g	1.49044	1.89e-49	3.46e-48	CAGL0I02398g	Ortholog(s) have large ribosomal subunit rRNA binding, ribosomal large subunit binding activity, role in ribosomal large subunit export from nucleus and cytosol localization
CAGL0M11154g	1.60144	2.74e-49	5.01e-48	CAGL0M11154g	Protein of unknown function
CAGL0J03256g	1.53631	2.8e-49	5.1e-48	CAGL0J03256g	Ortholog(s) have MAP kinase tyrosine phosphatase activity, protein tyrosine phosphatase activity
CAGL0L12914g	-1.62922	4.35e-49	7.91e-48	CAGL0L12914g	Ortholog of S. cerevisiae : YKL050C and Saccharomyces cerevisiae S288C : YKL050C
CAGL0G08294g	1.96156	6.45e-49	1.17e-47	CAGL0G08294g	Ortholog(s) have role in mitotic sister chromatid cohesion, protein import into nucleus
CAGL0H07183g	1.60936	6.55e-49	1.18e-47	CAGL0H07183g	Has domain(s) with predicted transferase activity
CAGL0K12100g	-3.05205	6.55e-49	1.18e-47	CAGL0K12100g	Putative coproporphyrinogen III oxidase; protein differentially expressed in azole resistant strain
CAGL0K07293g	-1.29704	6.97e-49	1.25e-47	CAGL0K07293g	Ortholog(s) have long-chain fatty acid-CoA ligase activity and role in long-chain fatty acid import into cell, long-chain fatty-acyl-CoA metabolic process, sphingoid long-chain base transport
CAGL0G05698g	-1.71572	7.09e-49	1.27e-47	GDH2	Ortholog(s) have glutamate dehydrogenase (NAD+) activity and role in nitrogen compound metabolic process
CAGL0D04884g	1.71081	7.32e-49	1.3e-47	CAGL0D04884g	Ortholog(s) have U3 snoRNA binding activity
CAGL0E02915g	-1.77407	7.46e-49	1.32e-47	CAGL0E02915g	Putative adhesin-like protein
CAGL0K08998g	1.57359	1.41e-48	2.5e-47	CAGL0K08998g	Ortholog(s) have role in ascospore formation, ascospore wall assembly and prospore membrane localization
CAGL0F08789g	1.35446	1.62e-48	2.86e-47	CAGL0F08789g	Ortholog of S. cerevisiae : MCY1, C. albicans SC5314 : C6_02960W_A, C. dubliniensis CD36 : Cd36_63080, C. parapsilosis CDC317 : CPAR2_602080 and C. auris B8441 : B9J08_004864
CAGL0M01760g	1.76546	1.95e-48	3.43e-47	CDR1	Multidrug transporter of ATP-binding cassette (ABC) superfamily, involved in resistance to azoles; expression regulated by Pdr1p; increased abundance in azole resistant strains; expression increased by loss of the mitochondrial genome
CAGL0J11308g	-1.32837	1.97e-48	3.44e-47	CAGL0J11308g	Ortholog(s) have protein serine/threonine kinase activity
CAGL0F03333g	1.50695	2.17e-48	3.79e-47	CAGL0F03333g	Ortholog(s) have RNA polymerase I general transcription initiation factor activity, TBP-class protein binding activity and role in nucleolar large rRNA transcription by RNA polymerase I
CAGL0F02145g	-1.02926	3.04e-48	5.29e-47	PHM1	Ortholog(s) have calmodulin binding activity and role in lysosomal microautophagy, polyphosphate metabolic process, protein localization, vacuolar transport, vacuole fusion, non-autophagic
CAGL0J01265g	1.7642	1.06e-47	1.84e-46	CAGL0J01265g	Ortholog(s) have U3 snoRNA binding activity and role in maturation of SSU-rRNA from tricistronic rRNA transcript (SSU-rRNA, 5.8S rRNA, LSU-rRNA), positive regulation of transcription by RNA polymerase I
CAGL0I09130g	-1.41318	1.13e-47	1.95e-46	CAGL0I09130g	Ortholog(s) have role in response to amino acid and extrinsic component of plasma membrane localization
CAGL0K08514g	1.08408	1.18e-47	2.04e-46	CAGL0K08514g	Ortholog(s) have protein kinase activity, protein serine/threonine kinase activity
CAGL0I07689g	1.49588	1.62e-47	2.78e-46	CAGL0I07689g	Ortholog(s) have basic amino acid transmembrane transporter activity, role in basic amino acid transmembrane export from vacuole and integral component of fungal-type vacuolar membrane localization
CAGL0J02904g	-1.59622	2.6e-47	4.45e-46	CAGL0J02904g	Ortholog(s) have protein phosphatase regulator activity, role in glycogen metabolic process, protein dephosphorylation and protein phosphatase type 1 complex localization
CAGL0D06600g	-1.50713	3.95e-47	6.73e-46	CAGL0D06600g	Ortholog(s) have protein serine/threonine kinase activity, protein tyrosine kinase activity
CAGL0F00297g	1.25452	4.03e-47	6.85e-46	CAGL0F00297g	Ortholog(s) have alpha-1,6-mannosyltransferase activity and mannan polymerase complex localization
CAGL0M03025g	-1.73127	4.95e-47	8.39e-46	CAGL0M03025g	Ortholog(s) have DNA-binding transcription activator activity, RNA polymerase II-specific, RNA polymerase II cis-regulatory region sequence-specific DNA binding activity
CAGL0C03443g	-1.42531	5.85e-47	9.88e-46	LYS9	Putative saccharopine dehydrogenase
CAGL0F02695g	-1.50094	6.89e-47	1.16e-45	CAGL0F02695g	Ortholog(s) have structural constituent of ribosome activity, role in mitochondrial translation and mitochondrial large ribosomal subunit localization
CAGL0L04268g	-1.50223	7.33e-47	1.23e-45	CAGL0L04268g	Ortholog(s) have IMP 5'-nucleotidase activity and role in inosine salvage, nicotinamide riboside biosynthetic process, nicotinic acid riboside biosynthetic process
CAGL0G04763g	2.33889	9.23e-47	1.54e-45	CAGL0G04763g	Has domain(s) with predicted role in termination of G protein-coupled receptor signaling pathway
CAGL0H04125g	-1.10588	1.27e-46	2.13e-45	CAGL0H04125g	Ortholog(s) have D-arabinono-1,4-lactone oxidase activity and role in cellular response to oxidative stress, dehydro-D-arabinono-1,4-lactone biosynthetic process
CAGL0M06787g	1.79501	1.3e-46	2.17e-45	CAGL0M06787g	Has domain(s) with predicted mannosyltransferase activity, role in protein glycosylation and membrane localization
CAGL0H02123g	-1.63357	1.44e-46	2.39e-45	CAGL0H02123g	Ortholog(s) have mRNA binding activity and role in mRNA splice site selection, mRNA splicing, via spliceosome, positive regulation of mRNA splicing, via spliceosome
CAGL0A03872g	-1.1403	1.51e-46	2.49e-45	CAGL0A03872g	Ortholog(s) have phosphatidylinositol-4,5-bisphosphate binding activity, role in actin cortical patch assembly, actin filament organization, endocytosis and actin cortical patch localization
CAGL0K10340g	-1.70652	1.65e-46	2.72e-45	ADE2	Putative phosphoribosylaminoimidazole carboxylase; aminoimidazole ribonucleotide (AIR) carboxylase
CAGL0K08272g	1.01552	2.84e-46	4.66e-45	CAGL0K08272g	Ortholog(s) have sphingosine-1-phosphate phosphatase activity, role in phospholipid dephosphorylation, sphingolipid biosynthetic process and endoplasmic reticulum localization
CAGL0J11066g	1.65615	2.85e-46	4.67e-45	CAGL0J11066g	Ortholog(s) have chromatin binding activity and role in DNA replication initiation, pre-replicative complex assembly involved in nuclear cell cycle DNA replication, rRNA processing, ribosomal large subunit biogenesis
CAGL0E02145g	1.44611	2.93e-46	4.79e-45	CAGL0E02145g	Ortholog(s) have role in negative regulation of gene expression, negative regulation of transcription by RNA polymerase II, septum digestion after cytokinesis, sterol import and nucleus, plasma membrane localization
CAGL0I04752g	1.22551	4.3e-46	7e-45	CAGL0I04752g	Ortholog(s) have phosphatidate cytidylyltransferase activity and role in CDP-diacylglycerol biosynthetic process, phosphatidylinositol metabolic process, phosphatidylserine metabolic process
CAGL0H08019g	1.35892	4.5e-46	7.3e-45	CAGL0H08019g	Ortholog(s) have protein kinase activity and role in maturation of SSU-rRNA from tricistronic rRNA transcript (SSU-rRNA, 5.8S rRNA, LSU-rRNA), positive regulation of RNA import into nucleus
CAGL0H05555g	1.92439	4.61e-46	7.45e-45	CAGL0H05555g	Ortholog(s) have tRNA-intron endonuclease activity, role in tRNA-type intron splice site recognition and cleavage and mitochondrial outer membrane, tRNA-intron endonuclease complex localization
CAGL0G00242g	1.16178	4.91e-46	7.91e-45	YOR1	Putative ABC transporter involved in multidrug efflux; gene is upregulated in azole-resistant strain
CAGL0L04950g	1.78042	5.01e-46	8.05e-45	CAGL0L04950g	Ortholog(s) have nucleolus localization
CAGL0F07403g	1.50862	8.19e-46	1.31e-44	CAGL0F07403g	Ortholog(s) have role in ribosomal large subunit biogenesis and nucleolus, preribosome, large subunit precursor localization
CAGL0H01419g	1.84438	9.63e-46	1.54e-44	CAGL0H01419g	Ortholog(s) have role in maturation of SSU-rRNA from tricistronic rRNA transcript (SSU-rRNA, 5.8S rRNA, LSU-rRNA), rRNA processing and nucleolus, small-subunit processome localization
CAGL0H08844g	1.66541	2.44e-45	3.88e-44	CAGL0H08844g	Putative adhesin-like protein
CAGL0E05610g	-1.62389	3.05e-45	4.85e-44	CAGL0E05610g	Ortholog(s) have melatonin binding, pyruvate kinase activity, role in canonical glycolysis, pyruvate biosynthetic process, pyruvate metabolic process and mitochondrion localization
CAGL0M04719g	1.72776	4.84e-45	7.66e-44	CAGL0M04719g	Ortholog(s) have role in cleavage involved in rRNA processing, maturation of SSU-rRNA from tricistronic rRNA transcript (SSU-rRNA, 5.8S rRNA, LSU-rRNA), ribosomal small subunit biogenesis and 90S preribosome, nucleolus localization
CAGL0I01430g	1.17402	5.94e-45	9.38e-44	CAGL0I01430g	Ortholog(s) have role in positive regulation of translational elongation, translational frameshifting and cytosolic ribosome localization
CAGL0K07700g	1.56661	7.32e-45	1.15e-43	CAGL0K07700g	Ortholog(s) have role in RNA polymerase I assembly, RNA polymerase II core complex assembly, RNA polymerase III assembly, formation of translation preinitiation complex and cytoplasm localization
CAGL0G03245g	-1.00645	7.5e-45	1.18e-43	CAGL0G03245g	Ortholog(s) have role in cellular response to misfolded protein
CAGL0K07458g	-1.569	7.65e-45	1.2e-43	CAGL0K07458g	Ortholog(s) have protein serine/threonine kinase activity
CAGL0I01254g	1.83644	1.05e-44	1.64e-43	CAGL0I01254g	Ortholog(s) have URM1 activating enzyme activity, nitrate reductase (NADPH) activity, protein adenylyltransferase activity, sulfurtransferase activity, thiosulfate sulfurtransferase activity
CAGL0L11880g	-1.24699	1.07e-44	1.66e-43	RPH1	Ortholog(s) have DNA-binding transcription repressor activity, RNA polymerase II-specific, histone H3-methyl-lysine-36 demethylase activity, histone H3-methyl-lysine-9 demethylase activity, sequence-specific DNA binding activity
CAGL0M09449g	-1.25215	1.16e-44	1.8e-43	CAGL0M09449g	Ortholog(s) have ubiquitin protein ligase binding activity and role in positive regulation of endocytosis, ubiquitin-dependent endocytosis
CAGL0E01529g	-1.61942	1.87e-44	2.89e-43	CAGL0E01529g	Ortholog(s) have role in fructose 2,6-bisphosphate metabolic process, regulation of glycolytic process
CAGL0E03025g	1.29849	3.05e-44	4.7e-43	CAGL0E03025g	Ortholog of S. cerevisiae : ECL1 and Saccharomyces cerevisiae S288C : YGR146C
CAGL0I06380g	-1.49647	3.86e-44	5.94e-43	RPM2	Putative mitochondrial RNase P precursor; gene used for molecular typing of C. glabrata strain isolates
CAGL0J10252g	2.01406	4.09e-44	6.28e-43	CAGL0J10252g	Ortholog(s) have rRNA primary transcript binding, single-stranded telomeric DNA binding, snoRNA binding activity, role in rRNA processing, ribosomal small subunit biogenesis and Mpp10 complex, small-subunit processome localization
CAGL0F00803g	-1.13058	4.34e-44	6.63e-43	GAL11B	Component of the transcriptional Mediator complex that provides interfaces between RNA polymerase II and upstream activator proteins; one of the two Gal11p homologs of S. cerevisiae Gal11p present in C. glabrata
CAGL0C03509g	-1.1143	4.38e-44	6.67e-43	CAGL0C03509g	Ortholog(s) have protein kinase activity, protein serine/threonine kinase activity
CAGL0I07601g	-1.49445	5.37e-44	8.16e-43	CAGL0I07601g	Ortholog(s) have 3-demethylubiquinol-6 3-O-methyltransferase activity, hexaprenyldihydroxybenzoate methyltransferase activity and role in ubiquinone biosynthetic process
CAGL0K00781g	1.61746	6.56e-44	9.93e-43	CAGL0K00781g	Has domain(s) with predicted GTP binding activity
CAGL0K00110g	1.57613	6.63e-44	1e-42	AWP2	Putative adhesin; identified in cell wall extracts by mass spectrometry; belongs to adhesin cluster V; predicted GPI-anchor
CAGL0H10054g	-1.47524	7.27e-44	1.09e-42	CAGL0H10054g	Ortholog of S. cerevisiae : YBR053C, C. albicans SC5314 : C4_02760C_A/CGR1, C. dubliniensis CD36 : Cd36_42630, C. parapsilosis CDC317 : CPAR2_400280 and C. auris B8441 : B9J08_002214
CAGL0E04004g	-1.53916	8.09e-44	1.21e-42	CAGL0E04004g	Ortholog(s) have L-methionine transmembrane transporter activity and role in methionine import across plasma membrane
CAGL0F05577g	-1.26797	8.24e-44	1.23e-42	CAGL0F05577g	Ortholog(s) have RNA binding, RNA helicase activity, RNA strand annealing activity
CAGL0F04873g	1.10457	1.23e-43	1.83e-42	CAGL0F04873g	Ortholog(s) have glucosidase activity and role in (1->6)-beta-D-glucan biosynthetic process, fungal-type cell wall organization
CAGL0H00440g	1.54225	2.01e-43	2.99e-42	CAGL0H00440g	Has domain(s) with predicted transmembrane transporter activity, role in transmembrane transport and integral component of membrane localization
CAGL0I05962g	-1.14282	3.21e-43	4.76e-42	CAGL0I05962g	Ortholog(s) have role in meiotic cell cycle
CAGL0K06457g	1.38553	4.95e-43	7.31e-42	CAGL0K06457g	Ortholog(s) have protein-arginine N5-methyltransferase activity, role in peptidyl-arginine methylation and cytoplasm, nucleus localization
CAGL0F07029g	-1.55213	5.15e-43	7.58e-42	MET13	Ortholog(s) have methylenetetrahydrofolate reductase (NAD(P)H) activity and role in methionine biosynthetic process, one-carbon metabolic process
CAGL0L02937g	-1.36951	5.66e-43	8.31e-42	HIS3	Putative imidazoleglycerol-phosphate dehydratase
CAGL0D00924g	1.23281	7.02e-43	1.03e-41	CAGL0D00924g	Ortholog(s) have role in Golgi vesicle docking, SNARE complex assembly, endoplasmic reticulum to Golgi vesicle-mediated transport and ER to Golgi transport vesicle membrane, Golgi membrane localization
CAGL0D01958g	-1.93531	7.31e-43	1.06e-41	CAGL0D01958g	Ortholog(s) have succinate dehydrogenase (ubiquinone) activity and role in cellular respiration, protein insertion into mitochondrial inner membrane
CAGL0H02893g	-1.79043	7.54e-43	1.1e-41	CAGL0H02893g	Has domain(s) with predicted deaminase activity and role in purine ribonucleoside monophosphate biosynthetic process
CAGL0M13937g	-1.22462	1.11e-42	1.6e-41	CAGL0M13937g	Ortholog(s) have enzyme activator activity and role in chromosome segregation
CAGL0H03795g	-1.83965	1.41e-42	2.03e-41	LEU2	3-isopropylmalate dehydrogenase
CAGL0K11616g	-1.46521	2.23e-42	3.2e-41	CAGL0K11616g	Putative mitochondrial inner membrane transporter; gene is upregulated in azole-resistant strain
CAGL0L04664g	-1.28259	2.39e-42	3.43e-41	HEM15	Ortholog(s) have 2 iron, 2 sulfur cluster binding, ferrochelatase activity, role in heme biosynthetic process and mitochondrial inner membrane localization
CAGL0B00352g	1.58702	2.45e-42	3.51e-41	CAGL0B00352g	Ortholog(s) have role in endonucleolytic cleavage in ITS1 to separate SSU-rRNA from 5.8S rRNA and LSU-rRNA from tricistronic rRNA transcript (SSU-rRNA, 5.8S rRNA, LSU-rRNA), rRNA processing, ribosomal small subunit biogenesis
CAGL0M11110g	1.67464	2.49e-42	3.55e-41	CAGL0M11110g	Ortholog(s) have role in rRNA processing and preribosome, large subunit precursor localization
CAGL0G05566g	-1.78336	2.58e-42	3.66e-41	CAGL0G05566g	Ortholog(s) have role in ascospore formation, fungal-type cell wall organization and cell cortex, endosome, fungal-type vacuole, perinuclear region of cytoplasm localization
CAGL0C03916g	-1.54127	2.62e-42	3.72e-41	CAGL0C03916g	Has domain(s) with predicted glycosyltransferase activity and role in protein glycosylation
CAGL0F06061g	-1.28415	3.65e-42	5.16e-41	CAGL0F06061g	Ortholog(s) have D-arabinose 1-dehydrogenase [NAD(P)+] activity and role in dehydro-D-arabinono-1,4-lactone biosynthetic process
CAGL0K12430g	1.51372	3.87e-42	5.45e-41	STE2	Ortholog(s) have mating-type P-factor pheromone receptor activity, mating-type alpha-factor pheromone receptor activity, pheromone binding activity
CAGL0K03861g	1.48379	4e-42	5.62e-41	CAGL0K03861g	Ortholog(s) have unfolded protein binding activity, role in ribosome biogenesis and nucleolus localization
CAGL0E02893g	1.62532	4.03e-42	5.65e-41	CAGL0E02893g	Ortholog(s) have RNA polymerase I general transcription initiation factor binding activity, role in nucleolar large rRNA transcription by RNA polymerase I and RNA polymerase I core factor complex localization
CAGL0M05203g	1.57771	4.19e-42	5.86e-41	CAGL0M05203g	Ortholog(s) have RNA polymerase I general transcription initiation factor activity and role in transcription initiation from RNA polymerase I promoter
CAGL0K01067g	-1.07923	4.62e-42	6.44e-41	CAGL0K01067g	Ortholog(s) have mitochondrion targeting sequence binding, protein transmembrane transporter activity
CAGL0D00462g	-1.24941	5.56e-42	7.74e-41	CAGL0D00462g	Ortholog(s) have DNA-binding transcription repressor activity, RNA polymerase II-specific, cis-regulatory region sequence-specific DNA binding activity
CAGL0G08316g	1.79719	5.96e-42	8.26e-41	ARV1	Lipid transporter involved in sterol trafficking and transport of glycosylphosphatidylinositol and sphingolipid precursors
CAGL0G04609g	-1.37558	6.32e-42	8.74e-41	PKH2	Ortholog(s) have protein serine/threonine kinase activity
CAGL0L08294g	1.42741	6.38e-42	8.81e-41	CAGL0L08294g	Ortholog(s) have role in axial cellular bud site selection and cell division site, cellular bud neck, cellular bud neck septin ring, incipient cellular bud site, integral component of plasma membrane localization
CAGL0J07370g	1.20271	7.98e-42	1.1e-40	JJJ1	Negative regulator of fluconazole resistance; mutation causes elevated expression of multidrug transporters CDR1 and PDR1
CAGL0J01023g	1.95486	8.73e-42	1.2e-40	CAGL0J01023g	Ortholog(s) have tRNA-specific adenosine deaminase activity and role in tRNA modification
CAGL0M03751g	2.17679	1.09e-41	1.5e-40	CAGL0M03751g	Ortholog(s) have RNA adenylyltransferase activity, polynucleotide adenylyltransferase activity, ribosomal large subunit binding activity
CAGL0K09350g	-1.3383	1.23e-41	1.67e-40	CAGL0K09350g	Ortholog(s) have AMP-activated protein kinase activity
CAGL0M06413g	-1.13607	1.67e-41	2.27e-40	CAGL0M06413g	Protein of unknown function
CAGL0K01947g	1.63837	2.08e-41	2.83e-40	CAGL0K01947g	Has domain(s) with predicted nucleic acid binding, zinc ion binding activity
CAGL0J00891g	1.56199	2.89e-41	3.92e-40	CAGL0J00891g	Putative protein required for growth at low temperature; gene is downregulated in azole-resistant strain
CAGL0J03806g	-1.23795	3e-41	4.06e-40	CAGL0J03806g	Ortholog(s) have transcription corepressor activity
CAGL0I05632g	-1.3228	3.93e-41	5.3e-40	PHO91	Ortholog(s) have glycerol-3-phosphate transmembrane transporter activity, inorganic phosphate transmembrane transporter activity
CAGL0A04675g	-1.41027	5.87e-41	7.89e-40	CAGL0A04675g	Ortholog(s) have phosphatidylethanolamine binding, protein tag activity
CAGL0G02915g	-1.02901	6.33e-41	8.5e-40	PIL1	Long chain base-responsive inhibitor of protein kinases
CAGL0G08712g	-1.17216	9.9e-41	1.32e-39	KGD1	Ortholog(s) have mitochondrial nucleoid, mitochondrial oxoglutarate dehydrogenase complex localization
CAGL0H10362g	-1.43919	1.22e-40	1.63e-39	CAGL0H10362g	Ortholog(s) have protein-macromolecule adaptor activity and role in proteasome regulatory particle assembly
CAGL0B02882g	-1.9472	1.27e-40	1.69e-39	BMT2	Beta mannosyltransferase; transmembrane domain protein similar to C. albicans WRY family; gene is downregulated in azole-resistant strain
CAGL0A03476g	1.39431	1.47e-40	1.95e-39	SMF3	Ortholog(s) have role in cellular iron ion homeostasis, iron ion transport and fungal-type vacuole membrane localization
CAGL0I04554g	1.36661	1.85e-40	2.46e-39	GRX7	Putative monothiol glutaredoxin
CAGL0J04136g	-1.67465	1.92e-40	2.53e-39	CAGL0J04136g	Ortholog(s) have [acyl-carrier-protein] S-malonyltransferase activity, role in fatty acid metabolic process and mitochondrion localization
CAGL0I03608g	1.82121	2.4e-40	3.16e-39	CAGL0I03608g	Ortholog(s) have role in endonucleolytic cleavage in 5'-ETS of tricistronic rRNA transcript (SSU-rRNA, 5.8S rRNA and LSU-rRNA), more
CAGL0H10120g	-1.25476	2.47e-40	3.24e-39	CAGL0H10120g	Ortholog(s) have glucan endo-1,6-beta-glucosidase activity and role in fungal-type cell wall beta-glucan metabolic process, fungal-type cell wall disassembly involved in conjugation with cellular fusion
CAGL0K06897g	-1.08031	2.54e-40	3.34e-39	CAGL0K06897g	Ortholog of S. cerevisiae : YBR225W and Saccharomyces cerevisiae S288C : YBR225W
CAGL0A04103g	-1.25142	3.33e-40	4.36e-39	CAGL0A04103g	Ortholog(s) have phosphatidic acid transfer activity and role in cardiolipin metabolic process, phospholipid translocation, phospholipid transport, positive regulation of phosphatidylcholine biosynthetic process
CAGL0H02079g	1.89203	3.45e-40	4.51e-39	CAGL0H02079g	Ortholog(s) have rRNA primary transcript binding activity
CAGL0A02321g	1.6759	3.54e-40	4.61e-39	HXT3	Ortholog(s) have fructose transmembrane transporter activity, glucose transmembrane transporter activity, mannose transmembrane transporter activity
CAGL0I03190g	-1.18441	4.04e-40	5.24e-39	RIP1	Putative ubiquinol-Cytochrome c reductase iron-sulfur protein
CAGL0D05082g	1.07193	4.23e-40	5.46e-39	CAGL0D05082g	Protein of unknown function
CAGL0H08415g	1.69929	4.22e-40	5.46e-39	CAGL0H08415g	Ortholog(s) have role in tRNA 3'-trailer cleavage
CAGL0I02530g	-1.31936	4.38e-40	5.65e-39	CAGL0I02530g	Ortholog(s) have N,N-dimethylaniline monooxygenase activity, role in protein folding and endoplasmic reticulum membrane localization
CAGL0L03025g	1.55231	5.15e-40	6.62e-39	CAGL0L03025g	Ortholog(s) have RNA polymerase III activity, role in tRNA transcription by RNA polymerase III and RNA polymerase III complex localization
CAGL0G09691g	-1.12542	5.78e-40	7.42e-39	CAGL0G09691g	Ortholog(s) have O-phospho-L-serine:2-oxoglutarate aminotransferase activity and role in L-serine biosynthetic process, purine nucleobase biosynthetic process, serine family amino acid biosynthetic process
CAGL0C04257g	-1.21766	5.97e-40	7.64e-39	CAGL0C04257g	Ortholog(s) have di-trans,poly-cis-decaprenylcistransferase activity, trans-hexaprenyltranstransferase activity and role in farnesyl diphosphate biosynthetic process, mevalonate pathway, ubiquinone biosynthetic process
CAGL0L09581g	1.13618	6.45e-40	8.24e-39	CAGL0L09581g	Has domain(s) with predicted dUTP diphosphatase activity, hydrolase activity, magnesium ion binding activity and role in dUMP biosynthetic process, dUTP catabolic process, dUTP metabolic process
CAGL0K01023g	-1.41888	6.65e-40	8.48e-39	CAGL0K01023g	Ortholog(s) have structural constituent of ribosome activity and mitochondrial small ribosomal subunit localization
CAGL0G07315g	-1.65463	1.21e-39	1.54e-38	CAGL0G07315g	Ortholog(s) have role in mitochondrial cytochrome c oxidase assembly, mitochondrial respirasome assembly, regulation of proton transport
CAGL0I07139g	-1.30093	1.23e-39	1.56e-38	CAGL0I07139g	Ortholog(s) have succinate-CoA ligase (ADP-forming) activity, role in succinyl-CoA metabolic process and mitochondrial nucleoid, mitochondrion localization
CAGL0F08173g	-1.68513	2.02e-39	2.55e-38	CAGL0F08173g	Ortholog(s) have 2',3'-cyclic-nucleotide 3'-phosphodiesterase activity and role in cyclic nucleotide metabolic process
CAGL0M12881g	-1.40733	2.69e-39	3.38e-38	CAGL0M12881g	Ortholog(s) have dihydroorotate dehydrogenase activity, role in 'de novo' UMP biosynthetic process and mitochondrion localization
CAGL0B01485g	1.67368	2.74e-39	3.44e-38	CAGL0B01485g	Ortholog(s) have tRNA methyltransferase activity and role in tRNA methylation, wybutosine biosynthetic process
CAGL0I09548g	-1.2241	2.77e-39	3.47e-38	CAGL0I09548g	Ortholog(s) have structural constituent of ribosome activity and mitochondrial small ribosomal subunit localization
CAGL0K01551g	1.4683	3.05e-39	3.82e-38	CAGL0K01551g	Ortholog(s) have role in assembly of large subunit precursor of preribosome, maturation of 5.8S rRNA from tricistronic rRNA transcript (SSU-rRNA, 5.8S rRNA and LSU-rRNA), more
CAGL0F07975g	-1.43437	3.86e-39	4.81e-38	CAGL0F07975g	Ortholog of S. cerevisiae : YGR237C, C. albicans SC5314 : C5_04960W_A, C. dubliniensis CD36 : Cd36_54560, C. parapsilosis CDC317 : CPAR2_101510 and C. auris B8441 : B9J08_004305
CAGL0H00506g	-1.05203	4.11e-39	5.11e-38	ATP2	F1F0-ATPase complex, F1 beta subunit; expression upregulated in biofilm vs planktonic cell culture; protein abundance decreased in ace2 mutant cells
CAGL0H05907g	-1.54845	4.76e-39	5.91e-38	CAGL0H05907g	Ortholog(s) have aspartate-tRNA ligase activity, role in mitochondrial aspartyl-tRNA aminoacylation and mitochondrion localization
CAGL0M00946g	1.50662	4.87e-39	6.03e-38	CAGL0M00946g	Ortholog(s) have role in maturation of SSU-rRNA from tricistronic rRNA transcript (SSU-rRNA, 5.8S rRNA, LSU-rRNA)
CAGL0J09680g	-1.7261	5.59e-39	6.91e-38	CAGL0J09680g	Ortholog(s) have hydroxymethylbilane synthase activity and role in heme biosynthetic process
CAGL0H09108g	-1.01229	5.76e-39	7.1e-38	CAGL0H09108g	Protein of unknown function
CAGL0E01595g	1.73918	5.9e-39	7.26e-38	CAGL0E01595g	Putative glycoside hydrolase of the Gas/Phr family; predicted GPI-anchor
CAGL0A01650g	-1.36731	7.2e-39	8.83e-38	CAGL0A01650g	Putative protein; gene is upregulated in azole-resistant strain
CAGL0H04323g	-1.06282	7.97e-39	9.76e-38	CAGL0H04323g	Protein of unknown function
CAGL0L08110g	1.43965	8.27e-39	1.01e-37	CAGL0L08110g	Has domain(s) with predicted structural constituent of ribosome activity, role in translation and ribosome localization
CAGL0M12551g	-2.29887	9.03e-39	1.1e-37	CAGL0M12551g	Ortholog(s) have role in energy reserve metabolic process
CAGL0J08679g	1.02409	9.69e-39	1.18e-37	CAGL0J08679g	Ortholog(s) have role in cytoplasmic translation and cytoplasm localization
CAGL0E03223g	1.53666	1.04e-38	1.26e-37	CAGL0E03223g	Ortholog(s) have role in U4 snRNA 3'-end processing, exonucleolytic trimming to generate mature 3'-end of 5.8S rRNA from tricistronic rRNA transcript (SSU-rRNA, 5.8S rRNA and LSU-rRNA), more
CAGL0I03630g	1.62891	1.51e-38	1.82e-37	CAGL0I03630g	Ortholog(s) have RNA polymerase III activity, role in tRNA transcription by RNA polymerase III and RNA polymerase III complex localization
CAGL0G00286g	1.62988	1.87e-38	2.26e-37	GAS1	Glycoside hydrolase of the Gas/Phr family, involved in cell wall maintenance; confers resistance to azole drugs; predicted GPI-anchor
CAGL0J00473g	1.39561	1.91e-38	2.3e-37	CAGL0J00473g	Ortholog(s) have large ribosomal subunit rRNA binding, proteasome binding, protein-macromolecule adaptor activity, rRNA binding activity
CAGL0L04334g	-1.2028	2.08e-38	2.5e-37	CAGL0L04334g	Ortholog(s) have structural constituent of ribosome activity and mitochondrial small ribosomal subunit localization
CAGL0D02310g	-1.62335	2.35e-38	2.81e-37	CAGL0D02310g	Ortholog(s) have role in reciprocal meiotic recombination and mitochondrial matrix, mitochondrion localization
CAGL0A00935g	2.41952	2.37e-38	2.83e-37	CAGL0A00935g	Ortholog(s) have role in generation of catalytic spliceosome for first transesterification step, mRNA splicing, via spliceosome, snoRNA splicing and U2-type spliceosomal complex, nucleus, spliceosomal complex localization
CAGL0C03531g	1.29261	3.61e-38	4.29e-37	CAGL0C03531g	Ortholog(s) have protein methyltransferase activity, rRNA (guanine) methyltransferase activity, tRNA (guanine-N2-)-methyltransferase activity
CAGL0H08866g	1.18922	3.68e-38	4.36e-37	CAGL0H08866g	Putative transcription factor involved in osmostress response; gene is upregulated in azole-resistant strain
CAGL0C04191g	-1.36842	4.33e-38	5.12e-37	CAGL0C04191g	Ortholog(s) have succinate-semialdehyde dehydrogenase [NAD(P)+] activity and role in cellular response to oxidative stress, gamma-aminobutyric acid catabolic process, glutamate decarboxylation to succinate
CAGL0H02101g	-2.72921	4.52e-38	5.34e-37	CAGL0H02101g	Ortholog(s) have role in RNA metabolic process
CAGL0G09218g	1.35195	5.1e-38	6e-37	CAGL0G09218g	Ortholog(s) have role in box C/D snoRNP assembly, ribosomal large subunit assembly and nucleoplasm localization
CAGL0G08448g	-1.42765	5.36e-38	6.3e-37	THI7	Ortholog(s) have 5-amino-1-ribofuranosylimidazole-4-carboxamide transmembrane transporter activity, thiamine transmembrane transporter activity
CAGL0M03927g	-1.24258	5.44e-38	6.38e-37	CAGL0M03927g	Ortholog(s) have transcription factor binding activity and role in positive regulation of transcription by RNA polymerase II, regulation of transcription involved in G1/S transition of mitotic cell cycle
CAGL0L12254g	-1.22252	5.77e-38	6.74e-37	CAGL0L12254g	Ortholog(s) have L-alanine:2-oxoglutarate aminotransferase activity, role in alanine biosynthetic process, alanine catabolic process and intracellular anatomical structure, mitochondrion localization
CAGL0D06710g	1.43045	5.92e-38	6.91e-37	CAGL0D06710g	Protein of unknown function
CAGL0H09504g	-1.37465	6.24e-38	7.27e-37	CAGL0H09504g	Ortholog(s) have oxygen-dependent protoporphyrinogen oxidase activity, role in heme biosynthetic process and mitochondrial inner membrane localization
CAGL0C03113g	-1.17982	8.82e-38	1.02e-36	CAGL0C03113g	Ortholog(s) have RNA 7-methylguanosine cap binding, exoribonuclease activator activity, hydrolase activity, acting on acid anhydrides, in phosphorus-containing anhydrides, m7G(5')pppN diphosphatase activity
CAGL0H07887g	-1.48695	9.7e-38	1.12e-36	CAGL0H07887g	Ortholog(s) have phosphoribosylamine-glycine ligase activity, phosphoribosylformylglycinamidine cyclo-ligase activity and role in 'de novo' IMP biosynthetic process, purine nucleobase biosynthetic process
CAGL0D01100g	-1.23099	1.32e-37	1.53e-36	CAGL0D01100g	Has domain(s) with predicted 6-phosphofructo-2-kinase activity, ATP binding, catalytic activity and role in fructose 2,6-bisphosphate metabolic process, fructose metabolic process
CAGL0G03597g	1.46999	1.4e-37	1.61e-36	SHO1	S. cerevisiae ortholog SHO1 has role in establishment of cell polarity, osmosensory signaling pathway, signal transduction involved in filamentous growth, cellular response to heat; osmosensitivity of CBS138 strain not seen in other strains
CAGL0D03674g	1.03824	1.44e-37	1.66e-36	CAGL0D03674g	Ortholog(s) have ATP binding, ATPase, ribosome binding, translation termination factor activity and role in poly(A)+ mRNA export from nucleus, regulation of translational termination, ribosomal small subunit biogenesis
CAGL0E02233g	2.07747	1.74e-37	2e-36	CAGL0E02233g	Protein of unknown function
CAGL0L11528g	1.48072	1.87e-37	2.15e-36	BIG1	Ortholog(s) have role in fungal-type cell wall biogenesis and integral component of endoplasmic reticulum membrane localization
CAGL0K04411g	1.46397	2.17e-37	2.49e-36	CAGL0K04411g	Ortholog(s) have GTPase activator activity, role in positive regulation of GTPase activity, positive regulation of TORC1 signaling and Lst4-Lst7 complex, cytoplasm, vacuolar membrane localization
CAGL0M07271g	-1.35135	2.28e-37	2.61e-36	CAGL0M07271g	Ortholog(s) have 2 iron, 2 sulfur cluster binding, glutathione disulfide oxidoreductase activity, role in [2Fe-2S] cluster assembly, protein maturation by [2Fe-2S] cluster transfer and mitochondrion localization
CAGL0G03509g	-1.10916	2.63e-37	2.99e-36	CAGL0G03509g	Ortholog(s) have role in actin filament organization, budding cell apical bud growth, regulation of cell shape, regulation of exocytosis, septum digestion after cytokinesis
CAGL0A02024g	-1.43183	3.87e-37	4.4e-36	CAGL0A02024g	Ortholog(s) have role in negative regulation of ubiquitin-protein transferase activity
CAGL0G09977g	-1.28863	4.18e-37	4.74e-36	GDB1	Ortholog(s) have 4-alpha-glucanotransferase activity, amylo-alpha-1,6-glucosidase activity and role in glycogen catabolic process
CAGL0B04521g	-1.0368	4.25e-37	4.82e-36	RAS1	Ortholog(s) have CTP binding, GDP binding, GTP binding, GTPase activity, UTP binding activity
CAGL0I01496g	-1.33423	4.48e-37	5.06e-36	CAGL0I01496g	Ortholog(s) have ATPase, enzyme regulator activity and role in positive regulation of endodeoxyribonuclease activity, protein import into mitochondrial matrix, protein refolding, protein unfolding
CAGL0J00869g	1.39785	5.28e-37	5.95e-36	CAGL0J00869g	Has domain(s) with predicted DNA binding, DNA-directed 5'-3' RNA polymerase activity and role in transcription, DNA-templated
CAGL0G08932g	-1.29944	5.31e-37	5.97e-36	CAGL0G08932g	Ortholog(s) have SNAP receptor activity
CAGL0F08107g	-1.14498	5.87e-37	6.59e-36	LSC2	Succinate-CoA ligase beta subunit
CAGL0K08668g	-1.80116	6.3e-37	7.05e-36	MET28	bZIP domain-containing protein
CAGL0F08415g	1.34418	6.36e-37	7.09e-36	CAGL0F08415g	Ortholog(s) have protein serine/threonine kinase activity
CAGL0L00671g	1.51809	6.35e-37	7.09e-36	FCY21	Purine-cytosine transporter
CAGL0M03091g	1.17033	7.34e-37	8.17e-36	CAGL0M03091g	Ortholog(s) have 2',3'-cyclic-nucleotide 3'-phosphodiesterase activity, GTP-dependent polyribonucleotide 5'-hydroxyl-kinase activity, RNA ligase (ATP) activity
CAGL0L10582g	-1.23013	8.45e-37	9.38e-36	CAGL0L10582g	Has domain(s) with predicted mannosyl-oligosaccharide glucosidase activity and role in oligosaccharide metabolic process
CAGL0A04301g	-1.06562	1.08e-36	1.2e-35	CAGL0A04301g	Ortholog(s) have MAP kinase serine/threonine phosphatase activity, protein serine/threonine phosphatase activity
CAGL0F07689g	-1.05063	1.11e-36	1.23e-35	CAGL0F07689g	Ortholog(s) have phosphatidate phosphatase activity
CAGL0K06435g	1.09726	1.44e-36	1.59e-35	CAGL0K06435g	Ortholog(s) have role in negative regulation of gene expression and cytosol, nucleus localization
CAGL0L00429g	-1.7433	1.55e-36	1.71e-35	CAGL0L00429g	Ortholog(s) have glycine dehydrogenase (decarboxylating) activity and role in glycine decarboxylation via glycine cleavage system, one-carbon metabolic process
CAGL0I04114g	-1.0841	1.89e-36	2.07e-35	CAGL0I04114g	Ortholog(s) have role in negative regulation of gluconeogenesis, proteasome-mediated ubiquitin-dependent protein catabolic process, regulation of nitrogen utilization and GID complex localization
CAGL0G01738g	-1.71804	1.99e-36	2.18e-35	CAGL0G01738g	Protein of unknown function
CAGL0J02222g	1.82122	2.33e-36	2.55e-35	CAGL0J02222g	Protein of unknown function
CAGL0L03938g	-1.06145	2.37e-36	2.59e-35	CAGL0L03938g	Ortholog of S. cerevisiae : YNL115C, C. albicans SC5314 : C6_00250W_A, C. dubliniensis CD36 : Cd36_60200, C. parapsilosis CDC317 : CPAR2_603320 and C. auris B8441 : B9J08_002166
CAGL0M10021g	-1.54327	2.39e-36	2.61e-35	CAGL0M10021g	Protein of unknown function
CAGL0H07271g	1.84142	2.67e-36	2.9e-35	CAGL0H07271g	Ortholog(s) have inositol pentakisphosphate 2-kinase activity, role in inositol phosphate biosynthetic process, nuclear-transcribed mRNA catabolic process, non-stop decay and nucleus localization
CAGL0A01284g	-1.50171	2.8e-36	3.04e-35	EPA10	Putative adhesin-like protein; belongs to adhesin cluster I
CAGL0L11594g	1.37166	3.05e-36	3.3e-35	CAGL0L11594g	Ortholog(s) have protein kinase activity
CAGL0H00682g	-1.18059	3.27e-36	3.54e-35	CAGL0H00682g	Has domain(s) with predicted mannosyl-oligosaccharide glucosidase activity and role in oligosaccharide metabolic process
CAGL0L04048g	-1.08079	3.4e-36	3.67e-35	CAGL0L04048g	Ortholog(s) have mitochondrion targeting sequence binding, protein transmembrane transporter activity
CAGL0J10912g	1.67932	3.5e-36	3.76e-35	CAGL0J10912g	Has domain(s) with predicted ATP binding, helicase activity, nucleic acid binding activity
CAGL0D02948g	1.58684	3.6e-36	3.87e-35	KAR2	Protein with a predicted role in nuclear fusion
CAGL0L02849g	1.39725	3.8e-36	4.08e-35	CAGL0L02849g	Ortholog(s) have RNA polymerase III activity, role in tRNA transcription by RNA polymerase III and RNA polymerase III complex localization
CAGL0I10670g	1.83606	3.94e-36	4.22e-35	CAGL0I10670g	Protein of unknown function
CAGL0M10439g	-1.06513	4.55e-36	4.86e-35	NTH1	Cytosolic neutral trehalase involved in hydrolysis of intracellular trehalose
CAGL0E01067g	1.17041	4.8e-36	5.12e-35	CAGL0E01067g	Ortholog(s) have protein carrier activity, unfolded protein binding activity, role in ribosomal large subunit biogenesis and cytoplasm, nucleus localization
CAGL0L03982g	-1.36332	4.81e-36	5.12e-35	MLS1	Ortholog(s) have malate synthase activity, role in acetate catabolic process, carbon utilization, fatty acid catabolic process, glyoxylate cycle and cytosol, peroxisomal matrix, peroxisome localization
CAGL0C00737g	1.43999	5.07e-36	5.38e-35	CAGL0C00737g	Ortholog(s) have U3 snoRNA binding activity
CAGL0A00363g	-1.40411	5.67e-36	6.01e-35	CAGL0A00363g	Ortholog(s) have 3-isopropylmalate dehydratase activity, role in leucine biosynthetic process and cytoplasmic stress granule, cytosol localization
CAGL0I05214g	-1.16049	5.73e-36	6.06e-35	CAP2	F-actin capping protein, beta subunit
CAGL0I09009g	-1.28693	5.86e-36	6.18e-35	CAGL0I09009g	Ortholog(s) have histidinol-phosphatase activity and role in histidine biosynthetic process
CAGL0I01100g	-1.06859	5.98e-36	6.29e-35	GCY1	Ortholog(s) have alditol:NADP+ 1-oxidoreductase activity, aldo-keto reductase (NADP) activity, glycerol dehydrogenase [NAD(P)+] activity, mRNA binding, oxidoreductase activity
CAGL0J08294g	-1.1486	8.22e-36	8.64e-35	CAGL0J08294g	Ortholog(s) have borate efflux transmembrane transporter activity, role in borate transport, protein targeting to vacuole and fungal-type vacuole, plasma membrane localization
CAGL0G07843g	1.2654	8.42e-36	8.84e-35	CAGL0G07843g	Ortholog(s) have large ribosomal subunit rRNA binding activity and role in maturation of SSU-rRNA from tricistronic rRNA transcript (SSU-rRNA, 5.8S rRNA, LSU-rRNA), ribosomal large subunit biogenesis
CAGL0K06391g	-1.18975	9.18e-36	9.61e-35	CAGL0K06391g	Ortholog(s) have structural constituent of ribosome activity and mitochondrial large ribosomal subunit localization
CAGL0D06424g	-1.44849	9.49e-36	9.91e-35	ACO1	Putative aconitate hydratase
CAGL0B03421g	-1.35509	9.58e-36	9.99e-35	CAGL0B03421g	Ortholog(s) have DNA-binding transcription activator activity, RNA polymerase II-specific, RNA polymerase II cis-regulatory region sequence-specific DNA binding activity
CAGL0M00990g	1.18054	1.35e-35	1.4e-34	CAGL0M00990g	Ortholog(s) have 5'-3' DNA helicase activity, 5'-3' DNA/RNA helicase activity, protein domain specific binding activity
CAGL0L04730g	-1.13086	1.37e-35	1.42e-34	CAGL0L04730g	Ortholog(s) have unfolded protein binding activity, role in mitochondrial cytochrome c oxidase assembly and integral component of membrane, mitochondrial inner membrane localization
CAGL0G00484g	1.80775	1.41e-35	1.47e-34	CAGL0G00484g	Has domain(s) with predicted role in rRNA processing
CAGL0K12254g	-1.56338	1.85e-35	1.92e-34	CAGL0K12254g	Ortholog(s) have role in negative regulation of gluconeogenesis, proteasome-mediated ubiquitin-dependent protein catabolic process, protein catabolic process in the vacuole, protein targeting to vacuole
CAGL0F07293g	1.06134	2.02e-35	2.09e-34	CAGL0F07293g	Has domain(s) with predicted role in transmembrane transport
CAGL0K06033g	1.11109	2.47e-35	2.55e-34	CAGL0K06033g	Ortholog(s) have role in cytoplasmic translation
CAGL0I02750g	-1.07876	2.5e-35	2.57e-34	CAGL0I02750g	Ortholog(s) have enzyme activator activity, phospholipid binding activity and role in actin filament organization, actin nucleation, clathrin-dependent endocytosis, endocytosis, response to salt stress
CAGL0G09361g	-1.02697	3.31e-35	3.39e-34	CAGL0G09361g	Ortholog(s) have structural molecule activity, role in acetyl-CoA biosynthetic process from pyruvate and mitochondrial pyruvate dehydrogenase complex localization
CAGL0L07128g	-1.13665	4.4e-35	4.49e-34	CAGL0L07128g	Ortholog(s) have clathrin binding activity, role in clathrin-dependent endocytosis, histone H2B ubiquitination, sterol regulatory element binding protein cleavage and Dsc E3 ubiquitin ligase complex, clathrin-coated vesicle localization
CAGL0I10516g	-1.2401	4.61e-35	4.7e-34	CAGL0I10516g	Ortholog(s) have eisosome, membrane raft localization
CAGL0K09108g	1.61285	4.94e-35	5.03e-34	CAGL0K09108g	Ortholog(s) have ubiquitin protein ligase activity, role in anaphase-promoting complex-dependent catabolic process, chromatin assembly, protein ubiquitination and anaphase-promoting complex localization
CAGL0F05885g	-1.24774	5.12e-35	5.2e-34	CAGL0F05885g	Ortholog(s) have cytoskeletal protein binding, cytoskeletal protein-membrane anchor activity, myosin II heavy chain binding, phospholipid binding, protein-containing complex binding activity
CAGL0K05247g	-1.61211	5.79e-35	5.87e-34	CAGL0K05247g	Ortholog(s) have ubiquitin protein ligase binding activity, role in fungal-type cell wall organization, regulation of transcription by RNA polymerase II and nucleus localization
CAGL0D06512g	-1.52461	8.51e-35	8.58e-34	CAGL0D06512g	Putative membrane bound guanine nucleotide exchange factor; gene is upregulated in azole-resistant strain
CAGL0I06424g	-1.27871	8.5e-35	8.58e-34	CAGL0I06424g	Has domain(s) with predicted FMN binding, oxidoreductase activity, pyridoxamine-phosphate oxidase activity
CAGL0I05610g	-1.57638	1.26e-34	1.27e-33	CAGL0I05610g	Ortholog of S. cerevisiae : YNR014W and Saccharomyces cerevisiae S288C : YNR014W
CAGL0I07887g	-1.26661	1.31e-34	1.32e-33	CAGL0I07887g	Ortholog(s) have protein-macromolecule adaptor activity and role in cellular protein-containing complex localization, selective autophagy, ubiquitin-dependent ERAD pathway, vesicle organization
CAGL0H08888g	-1.65171	1.44e-34	1.45e-33	CAGL0H08888g	Ortholog(s) have role in sphingolipid biosynthetic process and endoplasmic reticulum localization
CAGL0I02574g	1.12311	1.46e-34	1.46e-33	CAGL0I02574g	Ortholog(s) have NADPH dehydrogenase activity, role in apoptotic process and mitochondrion localization
CAGL0G06732g	-1.37353	1.64e-34	1.64e-33	CAGL0G06732g	Ortholog(s) have 2-isopropylmalate synthase activity, role in leucine biosynthetic process and mitochondrion localization
CAGL0M12969g	-1.39275	1.83e-34	1.83e-33	CAGL0M12969g	Ortholog of S. cerevisiae : YIL077C, C. albicans SC5314 : C5_00090C_A, C. dubliniensis CD36 : Cd36_50130, C. parapsilosis CDC317 : CPAR2_502320 and Candida tenuis NRRL Y-1498 : CANTEDRAFT_113370
CAGL0L07106g	-1.19861	1.98e-34	1.97e-33	CAGL0L07106g	Ortholog(s) have protein farnesyltransferase activity, role in protein farnesylation and protein farnesyltransferase complex localization
CAGL0I10147g	1.68225	2.11e-34	2.09e-33	PWP1	Protein with 32 tandem repeats; putative adhesin-like protein; belongs to adhesin cluster II
CAGL0H10538g	-1.30064	2.22e-34	2.19e-33	CAGL0H10538g	Ortholog(s) have glycine transmembrane transporter activity, role in glycine import into mitochondrion, heme biosynthetic process and mitochondrion localization
CAGL0H10560g	1.18635	2.25e-34	2.22e-33	CAGL0H10560g	Ortholog(s) have endoplasmic reticulum localization
CAGL0D05192g	-1.23507	2.35e-34	2.32e-33	CAGL0D05192g	Ortholog(s) have ubiquinol-cytochrome-c reductase activity and role in aerobic respiration, mitochondrial electron transport, ubiquinol to cytochrome c
CAGL0J09966g	1.0752	2.37e-34	2.33e-33	YDJ1	Putative mitochondrial and ER import protein; protein abundance increased in ace2 mutant cells
CAGL0D06094g	1.72552	2.48e-34	2.44e-33	CAGL0D06094g	Ortholog(s) have role in box C/D snoRNP assembly, maturation of LSU-rRNA from tricistronic rRNA transcript (SSU-rRNA, 5.8S rRNA, LSU-rRNA)
CAGL0K07161g	1.47134	2.73e-34	2.67e-33	CAGL0K07161g	Has domain(s) with predicted catalytic activity
CAGL0A04499g	2.16519	2.98e-34	2.91e-33	CAGL0A04499g	Ortholog(s) have iron ion binding, oxidoreductase activity, acting on iron-sulfur proteins as donors, zinc ion binding activity and role in peptidyl-diphthamide biosynthetic process from peptidyl-histidine, tRNA wobble uridine modification
CAGL0A03344g	-1.3183	3.2e-34	3.12e-33	CAGL0A03344g	Ortholog(s) have ubiquitin-protein transferase activity and role in cellular response to amino acid stimulus, transcription factor catabolic process, ubiquitin-dependent protein catabolic process
CAGL0I01606g	1.69011	3.28e-34	3.19e-33	CAGL0I01606g	Ortholog(s) have role in rRNA metabolic process, ribosome biogenesis and nucleolus localization
CAGL0I05588g	1.27757	3.41e-34	3.31e-33	CAGL0I05588g	Ortholog(s) have tRNA dihydrouridine synthase activity and role in tRNA modification, tRNA processing
CAGL0B03817g	-1.17371	3.44e-34	3.34e-33	CAGL0B03817g	Ortholog(s) have cytoplasm, nucleus localization
CAGL0I04290g	1.66714	3.62e-34	3.5e-33	CAGL0I04290g	Ortholog(s) have N(6)-L-threonylcarbamoyladenine synthase activity, single-stranded telomeric DNA binding activity
CAGL0L09779g	1.71718	3.73e-34	3.6e-33	CAGL0L09779g	Ortholog of S. cerevisiae : YKL018C-A and Saccharomyces cerevisiae S288C : YKL018C-A
CAGL0D01276g	1.07765	3.95e-34	3.8e-33	CAGL0D01276g	Ortholog(s) have role in mitotic cell cycle G1 arrest in response to pheromone and osmosensory signaling pathway, more
CAGL0M03399g	-1.273	4.1e-34	3.94e-33	CAGL0M03399g	Ortholog(s) have ubiquitin-protein transferase activity and role in negative regulation of gluconeogenesis, proteasome-mediated ubiquitin-dependent protein catabolic process, ubiquitin-dependent protein catabolic process
CAGL0M03971g	-1.48468	4.26e-34	4.09e-33	CAGL0M03971g	Ortholog(s) have role in cellular protein catabolic process, regulation of sulfur amino acid metabolic process and SCF ubiquitin ligase complex localization
CAGL0E02431g	1.07531	4.68e-34	4.49e-33	CAGL0E02431g	Ortholog(s) have DNA topoisomerase type I (single strand cut, ATP-independent) activity
CAGL0I08723g	-1.33516	4.74e-34	4.53e-33	CAGL0I08723g	Ortholog(s) have methionine-tRNA ligase activity, role in methionyl-tRNA aminoacylation and mitochondrion localization
CAGL0E05478g	1.48788	5.88e-34	5.61e-33	CAGL0E05478g	Ortholog(s) have RNA polymerase I activity, role in nucleolar large rRNA transcription by RNA polymerase I, transcription by RNA polymerase I and RNA polymerase I complex localization
CAGL0C01705g	1.37435	6.16e-34	5.87e-33	GPX2	Putative glutathione peroxidase
CAGL0F06765g	-1.29933	8.51e-34	8.1e-33	CAGL0F06765g	Ortholog(s) have role in mitochondrial proton-transporting ATP synthase complex assembly and INA complex, intrinsic component of mitochondrial inner membrane localization
CAGL0M10912g	1.35314	9.85e-34	9.35e-33	CAGL0M10912g	Ortholog(s) have protein tag activity
CAGL0M04147g	-1.06319	1.02e-33	9.66e-33	CAGL0M04147g	Ortholog(s) have calcium:proton antiporter activity, potassium:proton antiporter activity, sodium:proton antiporter activity and role in potassium ion transport, proton transmembrane transport, sodium ion transport
CAGL0I05720g	-1.08342	1.03e-33	9.74e-33	CAGL0I05720g	Has domain(s) with predicted role in transmembrane transport and mitochondrial outer membrane localization
CAGL0L05566g	1.54473	1.1e-33	1.03e-32	CAGL0L05566g	Ortholog(s) have tRNA (adenine-N1-)-methyltransferase activity, role in tRNA methylation and nucleus, tRNA (m1A) methyltransferase complex localization
CAGL0J10384g	1.12973	1.11e-33	1.05e-32	CAGL0J10384g	Ortholog(s) have RNA binding activity and cytosolic large ribosomal subunit, nucleus localization
CAGL0M08910g	-1.03068	1.11e-33	1.05e-32	SNF1	Putative serine/threonine protein kinase required for trehalose utilization
CAGL0B00440g	1.1099	1.19e-33	1.12e-32	CAGL0B00440g	Protein of unknown function
CAGL0C01551g	-1.14532	1.38e-33	1.29e-32	CAGL0C01551g	Ortholog(s) have RNA polymerase II cis-regulatory region sequence-specific DNA binding activity and role in negative regulation of transcription by RNA polymerase II
CAGL0B01012g	-2.26943	1.41e-33	1.31e-32	CAGL0B01012g	Ortholog(s) have L-proline transmembrane transporter activity, amino acid transmembrane transporter activity, role in amino acid transport, transmembrane transport and plasma membrane localization
CAGL0M01100g	-1.19738	1.75e-33	1.63e-32	CAGL0M01100g	Ortholog(s) have structural constituent of ribosome activity and mitochondrial small ribosomal subunit localization
CAGL0D04070g	-1.23367	1.88e-33	1.75e-32	CAGL0D04070g	Ortholog of S. cerevisiae : YGR021W, C. albicans SC5314 : C2_04160W_A, C. dubliniensis CD36 : Cd36_18800, C. parapsilosis CDC317 : CPAR2_211010 and C. auris B8441 : B9J08_000866
CAGL0H08327g	-1.2904	1.92e-33	1.78e-32	TPI1	Putative triose-phosphate isomerase; protein abundance decreased in ace2 mutant cells
CAGL0J05720g	1.0116	2.21e-33	2.05e-32	CAGL0J05720g	Ortholog(s) have role in protein transport
CAGL0H03531g	-1.06646	2.55e-33	2.36e-32	MNP1	Putative mitochondrial-nucleoid specific ribosomal protein; protein abundance decreased in ace2 mutant cells
CAGL0D03982g	-1.29557	3.09e-33	2.86e-32	CAGL0D03982g	Ortholog(s) have 1-pyrroline-5-carboxylate dehydrogenase activity, role in glutamate biosynthetic process, proline catabolic process to glutamate and mitochondrial matrix localization
CAGL0G09229g	2.10014	3.24e-33	2.99e-32	CAGL0G09229g	Ortholog(s) have role in karyogamy involved in conjugation with cellular fusion, nuclear membrane fusion involved in karyogamy and extrinsic component of nuclear outer membrane, nuclear envelope, spindle pole body localization
CAGL0D03278g	1.60377	3.33e-33	3.07e-32	CAGL0D03278g	Ortholog(s) have role in chaperone-mediated protein complex assembly, nuclear-transcribed mRNA catabolic process, non-stop decay, proteasome assembly and cytoplasm, nucleus localization
CAGL0J08371g	1.61506	3.47e-33	3.19e-32	CAGL0J08371g	Ortholog(s) have role in plasma membrane fusion involved in cytogamy, regulation of plasma membrane sterol distribution and mating projection tip localization
CAGL0B03311g	-1.32727	3.72e-33	3.42e-32	CAGL0B03311g	Ortholog(s) have ubiquitin-protein transferase activity, role in SCF-dependent proteasomal ubiquitin-dependent protein catabolic process and SCF ubiquitin ligase complex localization
CAGL0D00682g	1.45654	3.95e-33	3.61e-32	CAGL0D00682g	Has domain(s) with predicted nucleic acid binding activity
CAGL0C01595g	-1.60379	4.82e-33	4.4e-32	CAGL0C01595g	Ortholog(s) have glutaminase activity, imidazoleglycerol-phosphate synthase activity and role in histidine biosynthetic process
CAGL0C00759g	1.63325	4.99e-33	4.55e-32	CAGL0C00759g	Ortholog(s) have transcription coactivator activity, role in chromatin silencing at telomere, positive regulation of ribosomal protein gene transcription by RNA polymerase II and CURI complex, nucleolus, nucleus localization
CAGL0B03685g	-1.097	5.26e-33	4.79e-32	PST3	Putative flavodoxin
CAGL0L13090g	2.42017	5.28e-33	4.79e-32	NDT80	Ortholog(s) have DNA-binding transcription factor activity, role in meiotic cell cycle, positive regulation of transcription by RNA polymerase II and nuclear chromosome localization
CAGL0E01353g	-1.38275	6.49e-33	5.88e-32	CAGL0E01353g	Putative high-affinity zinc transporter; gene is downregulated in azole-resistant strain
CAGL0I07931g	1.45381	6.66e-33	6.03e-32	CAGL0I07931g	Ortholog(s) have role in rRNA processing, ribosomal large subunit assembly
CAGL0G00924g	1.50007	6.73e-33	6.08e-32	GLM5	Gene used for molecular typing of C. glabrata strain isolates
CAGL0E01155g	1.71223	6.92e-33	6.24e-32	CAGL0E01155g	Ortholog(s) have RNA polymerase I activity, role in nucleolar large rRNA transcription by RNA polymerase I, transcription by RNA polymerase I and RNA polymerase I complex localization
CAGL0L12276g	-1.34507	6.99e-33	6.29e-32	CAGL0L12276g	Ortholog(s) have ATPase activator activity, role in protein import into mitochondrial matrix and integral component of mitochondrial outer membrane localization
CAGL0I08877g	-1.03048	7.47e-33	6.72e-32	CAGL0I08877g	Ortholog(s) have structural constituent of ribosome activity and mitochondrial small ribosomal subunit localization
CAGL0E02937g	1.32728	7.74e-33	6.95e-32	CAGL0E02937g	Protein of unknown function
CAGL0A00187g	-1.04912	7.94e-33	7.12e-32	CAGL0A00187g	Has domain(s) with predicted metal ion binding activity
CAGL0H01947g	1.44355	9.17e-33	8.19e-32	CAGL0H01947g	Ortholog of S. cerevisiae : YJR056C, C. albicans SC5314 : CR_03980W_A, C. dubliniensis CD36 : Cd36_29260, C. parapsilosis CDC317 : CPAR2_202360 and C. auris B8441 : B9J08_001840
CAGL0F04213g	-1.25562	1.12e-32	9.93e-32	CAGL0F04213g	Ortholog(s) have ATP:ADP antiporter activity
CAGL0A02233g	-2.27156	1.15e-32	1.02e-31	HXT4/6/7	Ortholog(s) have glucose transmembrane transporter activity and mitochondrial membrane localization
CAGL0G03883g	1.1164	1.17e-32	1.04e-31	CAGL0G03883g	Ortholog(s) have ADP binding, ATP binding, ATPase, chaperone binding, misfolded protein binding, unfolded protein binding activity
CAGL0M02981g	-1.17156	1.17e-32	1.04e-31	CAGL0M02981g	Ortholog(s) have phosphopentomutase activity and role in guanosine catabolic process, inosine catabolic process, purine ribonucleoside salvage
CAGL0L00957g	-1.55071	1.25e-32	1.1e-31	CAGL0L00957g	Protein of unknown function
CAGL0L06600g	-1.35931	1.29e-32	1.14e-31	NAS6	Regulatory, nonATPase subunit of the 26S proteasome
CAGL0E02387g	-1.7307	1.51e-32	1.33e-31	CAGL0E02387g	Ortholog(s) have ubiquinone binding activity, role in cellular respiration, ubiquinone biosynthetic process and mitochondrial inner membrane, mitochondrion localization
CAGL0H09064g	-1.20412	1.52e-32	1.34e-31	FUR1	Putative uracil phosphoribosyltransferase
CAGL0H09218g	1.77329	1.57e-32	1.38e-31	SDT1	Ortholog(s) have nucleotidase activity and role in pyrimidine nucleobase metabolic process
CAGL0J06908g	-1.32192	1.95e-32	1.71e-31	CAGL0J06908g	Ortholog(s) have ATPase, DNA/RNA helicase activity, single-stranded RNA binding activity, role in positive regulation of formation of translation preinitiation complex, translational initiation and cytoplasm localization
CAGL0G02629g	1.69465	2.05e-32	1.8e-31	CAGL0G02629g	Ortholog(s) have S-adenosylmethionine-dependent methyltransferase activity, rRNA (uridine-N3-)-methyltransferase activity, role in rRNA base methylation and nucleolus localization
CAGL0F01529g	-1.24168	2.21e-32	1.93e-31	CAGL0F01529g	Ortholog(s) have role in mitochondrial translation and mitochondrion localization
CAGL0D05874g	1.45803	2.3e-32	2.01e-31	CAGL0D05874g	Ortholog(s) have role in endonucleolytic cleavage in 5'-ETS of tricistronic rRNA transcript (SSU-rRNA, 5.8S rRNA and LSU-rRNA), more
CAGL0A03927g	-1.49198	2.43e-32	2.12e-31	CAGL0A03927g	Ortholog(s) have translation regulator activity, role in mitochondrial cytochrome c oxidase assembly, positive regulation of mitochondrial translation and extrinsic component of mitochondrial inner membrane, vacuolar membrane localization
CAGL0L06226g	1.22306	2.54e-32	2.2e-31	CAGL0L06226g	Has domain(s) with predicted RNA binding activity
CAGL0J09900g	-1.14516	2.89e-32	2.5e-31	CAGL0J09900g	Ortholog(s) have ubiquinone binding, voltage-gated anion channel activity
CAGL0F06589g	1.45493	3.27e-32	2.82e-31	CAGL0F06589g	Ortholog(s) have role in karyogamy involved in conjugation with cellular fusion and endoplasmic reticulum membrane localization
CAGL0M05225g	-1.15608	3.52e-32	3.04e-31	CAGL0M05225g	Ortholog(s) have pyrimidine nucleotide transmembrane transporter activity, role in mitochondrial genome maintenance, pyrimidine nucleotide transport, transmembrane transport and mitochondrion localization
CAGL0D03124g	1.36325	3.69e-32	3.18e-31	CAGL0D03124g	Has domain(s) with predicted ATP binding, helicase activity, nucleic acid binding activity
CAGL0J06336g	1.39196	3.92e-32	3.37e-31	CAGL0J06336g	Ortholog(s) have cyclin-dependent protein serine/threonine kinase regulator activity and role in regulation of establishment or maintenance of cell polarity, regulation of transcription involved in G1/S transition of mitotic cell cycle
CAGL0I01826g	1.56609	4.02e-32	3.45e-31	CAGL0I01826g	Ortholog(s) have snoRNA binding activity, role in rRNA processing, ribosomal small subunit biogenesis and Mpp10 complex, small-subunit processome localization
CAGL0M09911g	1.14277	4.39e-32	3.76e-31	CAGL0M09911g	Ortholog(s) have tRNA dihydrouridine synthase activity and role in tRNA modification
CAGL0B04279g	1.21918	4.59e-32	3.93e-31	CAGL0B04279g	Protein of unknown function
CAGL0M03487g	1.69191	4.7e-32	4.02e-31	CAGL0M03487g	Ortholog(s) have RNA polymerase III activity, role in tRNA transcription by RNA polymerase III and RNA polymerase III complex, mitochondrion localization
CAGL0H04081g	-1.12742	5.55e-32	4.73e-31	ERG13	3-hydroxy-3-methylglutaryl coenzyme A synthase; protein abundance increased in ace2 mutant cells
CAGL0J07282g	-1.55552	5.61e-32	4.77e-31	CAGL0J07282g	Ortholog(s) have GTPase activating protein binding, cAMP-dependent protein kinase inhibitor activity
CAGL0E04092g	2.41633	7.15e-32	6.07e-31	SIT1	Putative siderophore-iron transporter with 14 transmembrane domains; required for iron-dependent survival in macrophages; mRNA levels elevated under iron deficiency conditions; plasma membrane localized
CAGL0G09999g	-1.20513	7.87e-32	6.67e-31	CAGL0G09999g	Ortholog(s) have protein kinase regulator activity
CAGL0K08536g	-1.07853	9.13e-32	7.72e-31	APE1	Vacuolar aminopeptidase I
CAGL0F00341g	1.33131	1.22e-31	1.03e-30	CAGL0F00341g	Protein of unknown function
CAGL0G02827g	-1.01629	1.37e-31	1.16e-30	CAGL0G02827g	Ortholog(s) have phosphatidylinositol-4,5-bisphosphate binding, sphingolipid binding activity
CAGL0M13695g	1.22386	1.41e-31	1.18e-30	CAGL0M13695g	Ortholog(s) have cytoskeletal motor activity, role in nuclear migration along microtubule and cytoplasmic dynein complex, cytoplasmic microtubule localization
CAGL0G04411g	1.39584	1.44e-31	1.21e-30	CAGL0G04411g	Ortholog(s) have U3 snoRNA binding activity
CAGL0H04235g	1.29597	1.56e-31	1.31e-30	CAGL0H04235g	Ortholog(s) have tRNA dihydrouridine synthase activity and role in tRNA modification
CAGL0I09350g	1.3665	1.58e-31	1.32e-30	CAGL0I09350g	Ortholog(s) have role in budding cell bud growth, mitotic cell cycle, nucleocytoplasmic transport, ribosomal large subunit biogenesis and cytoplasm, preribosome, large subunit precursor localization
CAGL0J01199g	-1.17327	1.59e-31	1.32e-30	CAGL0J01199g	Ortholog(s) have role in mRNA stabilization, mitochondrial proton-transporting ATP synthase complex assembly and mitochondrial inner membrane localization
CAGL0B02860g	-1.23323	1.63e-31	1.36e-30	CAGL0B02860g	Ortholog(s) have role in autophagy of mitochondrion, macroautophagy and mitochondrion localization
CAGL0C03369g	1.15788	1.82e-31	1.52e-30	CAGL0C03369g	Ortholog(s) have large ribosomal subunit rRNA binding activity and role in regulation of ribosomal subunit export from nucleus, ribosomal large subunit export from nucleus
CAGL0J09834g	-1.08555	1.83e-31	1.52e-30	CAGL0J09834g	Ortholog(s) have protein serine/threonine phosphatase activity and role in protein dephosphorylation
CAGL0D02046g	-1.19383	1.92e-31	1.59e-30	CAGL0D02046g	Ortholog(s) have copper ion binding activity, role in mitochondrial cytochrome c oxidase assembly and extrinsic component of mitochondrial inner membrane, mitochondrial intermembrane space localization
CAGL0D01628g	1.3353	2.2e-31	1.81e-30	CAGL0D01628g	Ortholog(s) have snRNA binding activity, role in spliceosomal complex assembly and small nuclear ribonucleoprotein complex localization
CAGL0F04983g	1.43134	2.28e-31	1.88e-30	CAGL0F04983g	Ortholog(s) have DNA helicase activity, DNA/RNA helicase activity, RNA helicase activity, role in maturation of LSU-rRNA from tricistronic rRNA transcript (SSU-rRNA, 5.8S rRNA, LSU-rRNA) and nucleolus localization
CAGL0L13156g	1.32706	2.99e-31	2.45e-30	CAGL0L13156g	Ortholog(s) have enzyme inhibitor activity, role in ubiquitin recycling and endosome localization
CAGL0E00583g	1.37169	3.07e-31	2.51e-30	TRX3	Ortholog(s) have disulfide oxidoreductase activity, role in cellular response to oxidative stress and mitochondrion localization
CAGL0H03619g	-1.08877	3.14e-31	2.56e-30	CAGL0H03619g	Has domain(s) with predicted LPPG:FO 2-phospho-L-lactate transferase activity
CAGL0I10604g	-1.53621	3.41e-31	2.78e-30	CAGL0I10604g	Putative protein; gene is upregulated in azole-resistant strain
CAGL0K07315g	-1.45894	3.67e-31	2.99e-30	CAGL0K07315g	Ortholog(s) have copper ion binding activity, role in cellular copper ion homeostasis, mitochondrial cytochrome c oxidase assembly and mitochondrial intermembrane space localization
CAGL0H05599g	-1.14233	4.08e-31	3.32e-30	CAGL0H05599g	Ortholog(s) have dihydroceramidase activity, role in ceramide biosynthetic process, ceramide catabolic process and endoplasmic reticulum localization
CAGL0M09845g	1.21538	4.41e-31	3.58e-30	CAGL0M09845g	Ortholog(s) have role in rRNA processing and Pwp2p-containing subcomplex of 90S preribosome, nucleolus, small-subunit processome localization
CAGL0G03003g	1.22745	5.41e-31	4.38e-30	CAGL0G03003g	Ortholog(s) have role in rRNA processing, tRNA export from nucleus and CURI complex, UTP-C complex, nucleolus, small-subunit processome localization
CAGL0H06545g	-1.45004	5.93e-31	4.79e-30	CAGL0H06545g	Ortholog(s) have role in autophagy of mitochondrion, mitochondria-nucleus signaling pathway and integral component of mitochondrial outer membrane, mitochondrion localization
CAGL0F07557g	1.72514	7.04e-31	5.68e-30	CAGL0F07557g	Ortholog(s) have first spliceosomal transesterification activity, role in generation of catalytic spliceosome for first transesterification step and U2-type catalytic step 1 spliceosome localization
CAGL0J11352g	1.0399	7.17e-31	5.77e-30	CAGL0J11352g	Ortholog(s) have thiol-dependent deubiquitinase activity, role in chromatin silencing at telomere, histone deubiquitination, protein deubiquitination and nucleolus, nucleus localization
CAGL0F06501g	1.34358	7.49e-31	6.02e-30	CAGL0F06501g	Ortholog(s) have acetyl-CoA:L-glutamate N-acetyltransferase activity, role in ornithine biosynthetic process and mitochondrial matrix localization
CAGL0K09416g	1.60248	7.91e-31	6.35e-30	CAGL0K09416g	Ortholog(s) have tRNA binding activity, role in protein urmylation, tRNA wobble position uridine thiolation, tRNA wobble uridine modification and cytosol, cytosolic tRNA wobble base thiouridylase complex localization
CAGL0L02799g	1.10431	8.65e-31	6.93e-30	CAGL0L02799g	Ortholog(s) have DNA-directed 5'-3' RNA polymerase activity, RNA polymerase I activity, RNA polymerase II activity, RNA polymerase III activity, RNA-directed 5'-3' RNA polymerase activity, zinc ion binding activity
CAGL0G02783g	1.58427	1.07e-30	8.55e-30	CAGL0G02783g	Ortholog(s) have unfolded protein binding activity, role in box H/ACA snoRNP assembly and cytosol, nucleoplasm, nucleus localization
CAGL0M06039g	1.77555	1.11e-30	8.82e-30	CAGL0M06039g	Ortholog(s) have RNA binding, ribonuclease MRP activity, ribonuclease P activity
CAGL0F07315g	-1.12342	1.22e-30	9.7e-30	CAGL0F07315g	Ortholog(s) have AMP binding, AMP-activated protein kinase activity, ATP binding, protein serine/threonine kinase activator activity
CAGL0C02189g	-1.15273	1.37e-30	1.09e-29	SAH1	Ortholog(s) have adenosylhomocysteinase activity and role in S-adenosylhomocysteine catabolic process, phosphatidylcholine biosynthetic process, triglyceride metabolic process
CAGL0H10032g	-1.02741	1.41e-30	1.12e-29	RFS1	Ortholog(s) have cytoplasm, membrane raft localization
CAGL0L03047g	1.36163	1.43e-30	1.14e-29	CAGL0L03047g	Ortholog(s) have role in maturation of LSU-rRNA from tricistronic rRNA transcript (SSU-rRNA, 5.8S rRNA, LSU-rRNA) and nucleolus localization
CAGL0L12408g	1.12212	1.5e-30	1.19e-29	CAGL0L12408g	Ortholog(s) have tRNA (uracil) methyltransferase activity and role in tRNA methylation
CAGL0D02816g	1.50502	1.61e-30	1.27e-29	CAGL0D02816g	Ortholog(s) have polynucleotide 5'-hydroxyl-kinase activity
CAGL0E01419g	1.07479	1.81e-30	1.43e-29	YPS2	Putative aspartic protease; predicted GPI-anchor; member of a YPS gene cluster that is required for virulence in mice; induced in response to low pH and high temperature
CAGL0K04631g	-1.12807	2.58e-30	2.02e-29	CAGL0K04631g	Has domain(s) with predicted nucleic acid binding, zinc ion binding activity
CAGL0C01639g	1.55478	3.34e-30	2.62e-29	CAGL0C01639g	Ortholog(s) have snoRNA binding activity
CAGL0J07018g	-1.02746	4.18e-30	3.26e-29	CAGL0J07018g	Ortholog of S. cerevisiae : YPL109C, C. albicans SC5314 : C4_02160C_A, C. dubliniensis CD36 : Cd36_42050, C. parapsilosis CDC317 : CPAR2_403320 and C. auris B8441 : B9J08_001404
CAGL0I00242g	1.2291	4.24e-30	3.31e-29	CAGL0I00242g	Has domain(s) with predicted glutathione peroxidase activity and role in response to oxidative stress
CAGL0D00880g	1.50045	4.31e-30	3.35e-29	CAGL0D00880g	Ortholog(s) have ribonucleoprotein complex binding activity
CAGL0L05236g	-1.40374	4.65e-30	3.62e-29	MDH1	Malate dehydrogenase
CAGL0L08228g	1.07806	5.04e-30	3.91e-29	CAGL0L08228g	Has domain(s) with predicted ribokinase activity and role in D-ribose metabolic process
CAGL0E03916g	-1.04987	5.24e-30	4.06e-29	CAGL0E03916g	Ortholog(s) have glycerol kinase activity, role in glycerol metabolic process and mitochondrion localization
CAGL0H02673g	1.30004	7.07e-30	5.46e-29	CAGL0H02673g	Ortholog(s) have role in maturation of SSU-rRNA from tricistronic rRNA transcript (SSU-rRNA, 5.8S rRNA, LSU-rRNA), ribosomal small subunit biogenesis and 90S preribosome, nucleolus localization
CAGL0G01034g	1.31856	7.57e-30	5.84e-29	FKS1	Putative 1,3-beta-glucan synthase component; functionally redundant with Fks2p; "hot spot" mutations in FKS1 confer resistance to echinocandins
CAGL0L02563g	1.01163	7.78e-30	5.99e-29	CAGL0L02563g	Ortholog of S. cerevisiae : AIM20 and Saccharomyces cerevisiae S288C : YIL158W
CAGL0C04807g	-1.08794	7.81e-30	6.01e-29	CAGL0C04807g	Ortholog(s) have structural constituent of ribosome activity and mitochondrial small ribosomal subunit localization
CAGL0E03003g	-1.29194	7.82e-30	6.01e-29	CAGL0E03003g	Ortholog(s) have role in N-terminal peptidyl-methionine acetylation
CAGL0E01793g	2.46871	9.77e-30	7.49e-29	YPS6	Putative aspartic protease; predicted GPI-anchor; member of a YPS gene cluster that is required for virulence in mice; expression induced at high temperature
CAGL0L04026g	1.65286	1.03e-29	7.85e-29	CAGL0L04026g	Ortholog(s) have role in invasive growth in response to glucose limitation, protein urmylation, pseudohyphal growth, tRNA wobble position uridine thiolation and cytosolic tRNA wobble base thiouridylase complex localization
CAGL0M06391g	-1.06223	1.11e-29	8.47e-29	CAGL0M06391g	Ortholog(s) have mitochondrial ribosome binding activity and role in inner mitochondrial membrane organization, positive regulation of mitochondrial translation, protein insertion into mitochondrial inner membrane from matrix
CAGL0M02211g	-1.00237	1.15e-29	8.76e-29	PEP4	Putative aspartyl protease Saccharopepsin precursor; expression upregulated in biofilm vs planktonic cell culture
CAGL0H04807g	1.24151	1.54e-29	1.17e-28	CAGL0H04807g	Ortholog(s) have tRNA (uracil) methyltransferase activity, role in cellular response to drug, regulation of translational elongation, tRNA methylation, tRNA wobble uridine modification and cytoplasm, nucleus localization
CAGL0B01771g	1.24435	1.58e-29	1.2e-28	CAGL0B01771g	Ortholog(s) have rDNA spacer replication fork barrier binding activity
CAGL0E06424g	-1.09162	1.59e-29	1.21e-28	CAGL0E06424g	Ortholog(s) have cytochrome-b5 reductase activity, acting on NAD(P)H activity and role in cellular response to oxidative stress, ergosterol biosynthetic process
CAGL0A04411g	1.15947	1.91e-29	1.44e-28	SKT5	Ortholog(s) have enzyme activator activity and role in cellular protein localization, fungal-type cell wall chitin biosynthetic process, mitotic division septum assembly, regulation of fungal-type cell wall beta-glucan biosynthetic process
CAGL0H05973g	1.61794	1.91e-29	1.44e-28	CAGL0H05973g	Ortholog of S. cerevisiae : YPL108W and Saccharomyces cerevisiae S288C : YPL108W
CAGL0J09746g	1.23684	1.93e-29	1.46e-28	CAGL0J09746g	Ortholog(s) have tRNA (guanine-N7-)-methyltransferase activity, role in tRNA (guanine-N7)-methylation and tRNA (m7G46) methyltransferase complex localization
CAGL0E05302g	-1.19135	1.99e-29	1.49e-28	CAGL0E05302g	Ortholog(s) have protein phosphatase 1 binding activity, role in cortical actin cytoskeleton organization, positive regulation of clathrin-dependent endocytosis, protein secretion and actin cortical patch, nucleus localization
CAGL0G02409g	1.37878	1.97e-29	1.49e-28	SRP40	Ortholog(s) have nucleolus localization
CAGL0M10351g	-1.05904	2.27e-29	1.7e-28	CAGL0M10351g	Ortholog(s) have RNA polymerase III core binding activity, role in negative regulation of transcription by RNA polymerase III, transfer RNA gene-mediated silencing and cytoplasm, nucleolus, nucleus localization
CAGL0M07205g	-1.30591	2.45e-29	1.83e-28	CAGL0M07205g	Ortholog(s) have role in cellular protein localization, nucleus-vacuole junction assembly, piecemeal microautophagy of the nucleus and integral component of membrane, nuclear envelope, nucleus-vacuole junction localization
CAGL0B03201g	-1.40885	2.77e-29	2.07e-28	CAGL0B03201g	Ortholog of S. cerevisiae : YKR011C and Saccharomyces cerevisiae S288C : YKR011C
CAGL0M10681g	1.29446	3.08e-29	2.3e-28	CAGL0M10681g	Ortholog(s) have poly(U) RNA binding, protein-containing complex binding activity
CAGL0L00451g	-1.13286	3.61e-29	2.69e-28	CAGL0L00451g	Ortholog(s) have structural constituent of ribosome activity and mitochondrial small ribosomal subunit localization
CAGL0L02717g	-1.25452	4.01e-29	2.98e-28	CAGL0L02717g	Ortholog of S. cerevisiae : AIM41, C. auris B8441 : B9J08_000858, Saccharomyces cerevisiae S288C : YOR215C, Candida guilliermondii ATCC 6260 : PGUG_03854 and Candida lusitaniae ATCC 42720 : CLUG_01095
CAGL0I00880g	1.63009	4.76e-29	3.53e-28	CAGL0I00880g	Ortholog(s) have 5'-3' exonuclease activity, damaged DNA binding activity and role in DNA repair, interstrand cross-link repair
CAGL0I04444g	-1.13455	4.84e-29	3.59e-28	CAGL0I04444g	Ortholog(s) have phosphoribosylaminoimidazolesuccinocarboxamide synthase activity
CAGL0K06545g	-1.10786	6.07e-29	4.49e-28	CAGL0K06545g	Ortholog(s) have role in mitochondrial fusion and integral component of mitochondrial outer membrane localization
CAGL0D02024g	-1.16446	6.3e-29	4.65e-28	CAGL0D02024g	Ortholog(s) have structural constituent of ribosome activity and mitochondrial large ribosomal subunit localization
CAGL0F00561g	1.16361	7.4e-29	5.46e-28	CAGL0F00561g	Ortholog(s) have RNA polymerase I activity, RNA polymerase II-specific DNA-binding transcription factor binding activity
CAGL0F03289g	1.22421	7.46e-29	5.49e-28	CAGL0F03289g	Ortholog(s) have double-stranded DNA binding, double-stranded RNA binding, enzyme regulator activity, protein-containing complex binding activity
CAGL0E05214g	-1.09192	7.57e-29	5.57e-28	CAGL0E05214g	Has domain(s) with predicted D-threo-aldose 1-dehydrogenase activity
CAGL0D02838g	1.33119	7.99e-29	5.87e-28	CAGL0D02838g	Ortholog(s) have role in ribosomal large subunit biogenesis, ribosomal large subunit export from nucleus and nucleolus, nucleus, preribosome, large subunit precursor localization
CAGL0G03047g	-1.45266	8.89e-29	6.51e-28	CAGL0G03047g	Ortholog(s) have protein kinase activity, protein serine/threonine kinase activity
CAGL0F05973g	-1.21635	8.99e-29	6.57e-28	CAGL0F05973g	Ortholog(s) have role in G2/M transition of mitotic cell cycle, regulation of cyclin-dependent protein serine/threonine kinase activity
CAGL0J11198g	-1.05473	1.03e-28	7.55e-28	CAGL0J11198g	Ortholog(s) have structural constituent of ribosome activity and mitochondrial large ribosomal subunit localization
CAGL0E05830g	-1.14195	1.06e-28	7.74e-28	CAGL0E05830g	Ortholog(s) have mRNA binding, ribosome binding activity and role in mitochondrial respiratory chain complex III assembly, positive regulation of mitochondrial translation
CAGL0L06732g	-1.29504	1.39e-28	1.01e-27	CAGL0L06732g	Ortholog(s) have structural constituent of ribosome activity and mitochondrial small ribosomal subunit localization
CAGL0D05412g	-1.14745	1.43e-28	1.04e-27	CAGL0D05412g	Ortholog(s) have structural constituent of ribosome activity and mitochondrial small ribosomal subunit localization
CAGL0I06138g	1.14514	1.44e-28	1.05e-27	CAGL0I06138g	Ortholog(s) have cyclin-dependent protein serine/threonine kinase inhibitor activity and role in chemotropism, maintenance of protein location in nucleus, mitotic cell cycle G1 arrest in response to pheromone
CAGL0G02453g	-1.39092	1.48e-28	1.07e-27	CAGL0G02453g	Ortholog(s) have dipeptide transmembrane transporter activity, peptide transmembrane transporter activity, tripeptide transmembrane transporter activity
CAGL0I10648g	-1.03167	1.47e-28	1.07e-27	ASN2	Putative asparagine synthetase; protein abundance increased in ace2 mutant cells
CAGL0C04565g	1.80753	1.92e-28	1.39e-27	CAGL0C04565g	Ortholog(s) have ferrous iron binding activity and role in peptidyl-diphthamide biosynthetic process from peptidyl-histidine
CAGL0L03674g	-1.05733	2.01e-28	1.45e-27	CAGL0L03674g	Ortholog(s) have DNA-binding transcription factor activity and role in regulation of transcription by RNA polymerase II
CAGL0I01804g	-1.06613	2.23e-28	1.6e-27	CAGL0I01804g	Ortholog(s) have structural constituent of ribosome activity and mitochondrial large ribosomal subunit localization
CAGL0M01430g	1.2382	2.27e-28	1.63e-27	CAGL0M01430g	Ortholog(s) have role in maturation of SSU-rRNA from tricistronic rRNA transcript (SSU-rRNA, 5.8S rRNA, LSU-rRNA), positive regulation of transcription by RNA polymerase I
CAGL0G09317g	1.23395	2.54e-28	1.82e-27	CAGL0G09317g	Ortholog(s) have role in U1 snRNA 3'-end processing, U4 snRNA 3'-end processing and U5 snRNA 3'-end processing, more
CAGL0E01573g	1.11226	2.57e-28	1.84e-27	CAGL0E01573g	Protein of unknown function
CAGL0H10406g	1.12969	2.67e-28	1.91e-27	CAGL0H10406g	Ortholog(s) have tRNA (guanine) methyltransferase activity and role in tRNA methylation
CAGL0J04774g	1.2637	2.73e-28	1.95e-27	CAGL0J04774g	Has domain(s) with predicted oxidoreductase activity and role in metabolic process
CAGL0M09757g	1.19361	2.85e-28	2.03e-27	CAGL0M09757g	Ortholog of S. cerevisiae : YLR287C, C. albicans SC5314 : CR_09660W_A, C. dubliniensis CD36 : Cd36_34830, C. parapsilosis CDC317 : CPAR2_701110 and C. auris B8441 : B9J08_000560
CAGL0K10164g	2.1461	3.16e-28	2.25e-27	CAGL0K10164g	Predicted GPI-linked protein; putative adhesin-like protein
CAGL0H04917g	1.13897	3.47e-28	2.46e-27	CAGL0H04917g	Protein of unknown function
CAGL0D03938g	-1.08102	3.78e-28	2.68e-27	CAGL0D03938g	Ortholog(s) have GTPase activator activity and cytosol localization
CAGL0E06600g	1.09744	3.89e-28	2.76e-27	CAGL0E06600g	Putative adhesin-like protein; belongs to adhesin cluster V
CAGL0L12936g	-1.05998	4.07e-28	2.88e-27	CAGL0L12936g	Ortholog(s) have role in protein targeting to mitochondrion and integral component of mitochondrial outer membrane, mitochondrial outer membrane localization
CAGL0H05445g	-1.03837	4.48e-28	3.16e-27	PGI1	Glucose-6-phosphate isomerase
CAGL0M12210g	-1.08839	4.6e-28	3.24e-27	CAGL0M12210g	Ortholog(s) have role in [4Fe-4S] cluster assembly, protein maturation by [4Fe-4S] cluster transfer and mitochondrial matrix localization
CAGL0M01210g	1.12706	4.79e-28	3.37e-27	CAGL0M01210g	Ortholog(s) have role in rRNA processing and Rix1 complex localization
CAGL0M00132g	1.21637	4.87e-28	3.42e-27	EPA12	Putative adhesin-like cell wall protein; belongs to adhesin cluster I
CAGL0H03883g	-1.12688	5.82e-28	4.07e-27	CAGL0H03883g	Has domain(s) with predicted structural constituent of ribosome activity, role in translation and ribosome localization
CAGL0M07513g	-1.09372	6.08e-28	4.25e-27	CAGL0M07513g	Ortholog(s) have structural constituent of ribosome activity and mitochondrial large ribosomal subunit localization
CAGL0I02046g	-1.23373	6.35e-28	4.43e-27	CAGL0I02046g	Has domain(s) with predicted D-threo-aldose 1-dehydrogenase activity
CAGL0D05500g	1.01403	7.82e-28	5.44e-27	CAGL0D05500g	Ortholog(s) have translation elongation factor binding activity and role in chaperone-mediated protein folding
CAGL0K02585g	-1.20965	7.95e-28	5.52e-27	YAP3	bZIP domain-containing protein
CAGL0K12892g	1.24923	9.57e-28	6.64e-27	CAGL0K12892g	Ortholog(s) have GTPase activator activity and role in establishment or maintenance of actin cytoskeleton polarity, small GTPase mediated signal transduction
CAGL0D06050g	1.14687	1.01e-27	6.97e-27	CAGL0D06050g	Ortholog(s) have potassium ion transmembrane transporter activity, role in potassium ion transmembrane transport and integral component of plasma membrane, mating projection localization
CAGL0J03344g	1.37996	1.05e-27	7.22e-27	CAGL0J03344g	Ortholog(s) have role in endonucleolytic cleavage in 5'-ETS of tricistronic rRNA transcript (SSU-rRNA, 5.8S rRNA and LSU-rRNA), more
CAGL0M04279g	1.33287	1.05e-27	7.25e-27	CAGL0M04279g	Ortholog(s) have U3 snoRNA binding activity
CAGL0F03663g	-1.28399	1.18e-27	8.1e-27	CAGL0F03663g	Ortholog(s) have structural constituent of ribosome activity and mitochondrial large ribosomal subunit localization
CAGL0L13068g	1.70311	1.3e-27	8.94e-27	CAGL0L13068g	Ortholog(s) have diacylglycerol cholinephosphotransferase activity, ethanolaminephosphotransferase activity and role in phosphatidylcholine biosynthetic process, phosphatidylethanolamine biosynthetic process
CAGL0G08778g	1.14625	1.55e-27	1.06e-26	CAGL0G08778g	Ortholog of S. cerevisiae : RRT14, C. albicans SC5314 : C3_01430W_A, C. dubliniensis CD36 : Cd36_81360, C. parapsilosis CDC317 : CPAR2_503790 and C. auris B8441 : B9J08_000179
CAGL0L08184g	1.00563	1.72e-27	1.17e-26	FEN1	Predicted fatty acid elongase with role in sphingolipid biosynthetic process; mutants show reduced sensitivity to caspofungin and increased sensitivity to micafungin
CAGL0J03476g	1.38564	1.95e-27	1.33e-26	CAGL0J03476g	Ortholog(s) have role in protein-RNA complex remodeling, ribosomal large subunit assembly and nucleolus localization
CAGL0J05896g	1.49182	2.42e-27	1.65e-26	CAGL0J05896g	Ortholog(s) have mannosyltransferase activity, role in GPI anchor biosynthetic process and integral component of endoplasmic reticulum membrane, mannosyltransferase complex localization
CAGL0B00836g	2.88164	3.46e-27	2.35e-26	CAGL0B00836g	Ortholog(s) have peptide-methionine (R)-S-oxide reductase activity, role in cellular response to oxidative stress and mitochondrion localization
CAGL0B00792g	2.40975	3.61e-27	2.45e-26	CAGL0B00792g	Ortholog(s) have RNA binding activity, role in regulation of translation and cytoplasmic stress granule, polysome localization
CAGL0I09438g	1.49276	4.03e-27	2.72e-26	CAGL0I09438g	Ortholog(s) have S-adenosylmethionine-dependent methyltransferase activity, protein-lysine N-methyltransferase activity
CAGL0J01595g	-1.46428	4.28e-27	2.89e-26	GLM6	Gene used for molecular typing of C. glabrata strain isolates
CAGL0K00231g	-1.10764	4.64e-27	3.12e-26	CAGL0K00231g	Ortholog(s) have 5-oxoprolinase (ATP-hydrolyzing) activity and role in glutathione metabolic process
CAGL0C05489g	-1.12385	4.69e-27	3.15e-26	CAGL0C05489g	Ortholog(s) have GTPase activator activity and role in regulation of vacuole fusion, non-autophagic, vesicle-mediated transport
CAGL0E05566g	-1.33114	5.05e-27	3.39e-26	CAGL0E05566g	Ortholog(s) have DNA-binding transcription factor activity and role in positive regulation of glycolytic process, transcription elongation from RNA polymerase II promoter
CAGL0J10890g	1.24137	6.86e-27	4.57e-26	CAGL0J10890g	Ortholog(s) have rRNA binding activity, role in ribosomal large subunit assembly and nucleolus localization
CAGL0J04972g	1.48686	9.76e-27	6.49e-26	CAGL0J04972g	Has domain(s) with predicted ATP binding, protein kinase activity, protein tyrosine kinase activity and role in protein phosphorylation
CAGL0M07766g	3.30307	1.06e-26	7.02e-26	CAGL0M07766g	Putative protein; gene is upregulated in azole-resistant strain
CAGL0F01023g	1.31798	1.15e-26	7.59e-26	CAGL0F01023g	Ortholog(s) have rRNA binding activity, role in maturation of LSU-rRNA from tricistronic rRNA transcript (SSU-rRNA, 5.8S rRNA, LSU-rRNA) and nucleolus, preribosome localization
CAGL0M03663g	1.356	1.21e-26	8.01e-26	CAGL0M03663g	Ortholog(s) have role in ascospore formation, cellular response to alkaline pH, fungal-type cell wall biogenesis, invasive growth in response to glucose limitation and protein localization to plasma membrane, more
CAGL0G08195g	-1.36519	1.34e-26	8.8e-26	CAGL0G08195g	Ortholog(s) have role in cardiolipin metabolic process, cristae formation, negative regulation of phosphatidylcholine biosynthetic process, phosphatidylethanolamine metabolic process, phospholipid transport
CAGL0L12606g	-1.13805	1.38e-26	9.08e-26	CAGL0L12606g	Ortholog(s) have role in mitochondrial translation and mitochondrion localization
CAGL0E04334g	-1.43927	1.76e-26	1.15e-25	ERG11	Putative cytochrome P-450 lanosterol 14-alpha-demethylase; target enzyme of azole antifungal drugs; increased protein abundance in azole resistant strain
CAGL0J00253g	1.20039	1.9e-26	1.24e-25	CAGL0J00253g	Putative adhesin-like protein
CAGL0M04763g	-1.25513	1.93e-26	1.26e-25	CAGL0M04763g	Ortholog of S. cerevisiae : YOR289W, C. albicans SC5314 : C2_00770W_A, C. dubliniensis CD36 : Cd36_15710, C. parapsilosis CDC317 : CPAR2_212960 and C. auris B8441 : B9J08_003342
CAGL0I09152g	1.71296	2.15e-26	1.4e-25	CAGL0I09152g	Ortholog(s) have RNA binding, rRNA primary transcript binding, ribonuclease MRP activity, ribonuclease P activity
CAGL0L05280g	-1.11994	2.21e-26	1.44e-25	CAGL0L05280g	Ortholog(s) have holocytochrome-c synthase activity, role in cytochrome c-heme linkage and mitochondrial intermembrane space localization
CAGL0I02420g	-1.31599	2.91e-26	1.89e-25	CAGL0I02420g	Ortholog(s) have Atg12 activating enzyme activity, Atg8 activating enzyme activity
CAGL0G02535g	1.44337	3.61e-26	2.34e-25	CAGL0G02535g	Ortholog(s) have chromatin DNA binding activity
CAGL0E03542g	1.11794	4.9e-26	3.14e-25	CAGL0E03542g	Ortholog(s) have role in bipolar cellular bud site selection, invasive filamentous growth, mating projection formation, pseudohyphal growth
CAGL0K11968g	-1.21749	5.26e-26	3.37e-25	CAGL0K11968g	Ortholog(s) have 3-hydroxyisobutyryl-CoA hydrolase activity, structural constituent of ribosome activity and mitochondrial small ribosomal subunit, mitochondrion localization
CAGL0E05874g	1.12754	5.75e-26	3.68e-25	CAGL0E05874g	Ortholog(s) have GTP binding, GTPase activity, U3 snoRNA binding activity
CAGL0H07029g	-1.05648	6.1e-26	3.9e-25	CAGL0H07029g	Ortholog(s) have structural constituent of ribosome activity and mitochondrial large ribosomal subunit localization
CAGL0A00341g	-1.33042	6.26e-26	3.98e-25	CAGL0A00341g	Ortholog(s) have fatty acid alpha-oxygenase activity and role in fatty acid alpha-oxidation, sphingoid catabolic process
CAGL0M00396g	1.0532	6.46e-26	4.11e-25	CAGL0M00396g	Ortholog(s) have role in cellular response to DNA damage stimulus, cellular response to heat, cellular response to nutrient levels, cellular response to salt stress
CAGL0I05566g	-1.20463	7.41e-26	4.7e-25	CAGL0I05566g	Ortholog(s) have mitochondrion targeting sequence binding, protein transmembrane transporter activity, role in protein import into mitochondrial matrix and TIM23 mitochondrial import inner membrane translocase complex localization
CAGL0L04114g	1.43602	8.02e-26	5.08e-25	CAGL0L04114g	Ortholog(s) have RNA binding activity, role in box H/ACA snoRNP assembly and nucleoplasm, nucleus localization
CAGL0H01353g	-1.14538	9.18e-26	5.79e-25	CAGL0H01353g	Ortholog(s) have DNA binding, DNA strand exchange activity, single-stranded DNA binding, structural constituent of ribosome activity
CAGL0B03611g	1.27442	9.69e-26	6.11e-25	CAGL0B03611g	Protein of unknown function
CAGL0K06215g	2.71132	1.01e-25	6.32e-25	CAGL0K06215g	Ortholog(s) have U3 snoRNA binding activity
CAGL0H05049g	-1.06539	1.2e-25	7.55e-25	CAGL0H05049g	Ortholog(s) have leucine-tRNA ligase activity, pre-mRNA intronic binding activity, role in Group I intron splicing, leucyl-tRNA aminoacylation, mitochondrial translation and mitochondrion localization
CAGL0G06776g	-1.13428	1.21e-25	7.56e-25	CAGL0G06776g	Ortholog(s) have structural constituent of ribosome activity and mitochondrial large ribosomal subunit localization
CAGL0G03421g	-1.24759	1.45e-25	9.09e-25	FLO8	Protein of unknown function
CAGL0G02167g	1.09558	1.65e-25	1.03e-24	CAGL0G02167g	Ortholog(s) have 3'-tRNA processing endoribonuclease activity
CAGL0H06743g	-1.10741	1.71e-25	1.06e-24	CAGL0H06743g	Ortholog(s) have role in mitochondrial cytochrome c oxidase assembly and integral component of mitochondrial inner membrane, integral component of mitochondrial membrane localization
CAGL0I02244g	1.14654	1.79e-25	1.11e-24	CAGL0I02244g	Protein of unknown function
CAGL0L06666g	-1.10879	1.78e-25	1.11e-24	YHB1	Putative flavohemoglobin, involved in nitric oxide detoxification
CAGL0J08712g	1.05369	1.85e-25	1.15e-24	CAGL0J08712g	Ortholog(s) have nicotinamide riboside transmembrane transporter activity, nucleobase transmembrane transporter activity, nucleoside transmembrane transporter activity
CAGL0I02222g	1.05924	2.49e-25	1.54e-24	CAGL0I02222g	Ortholog(s) have 5' overhang single-stranded DNA endodeoxyribonuclease activity, 5'-flap endonuclease activity, DNA helicase activity, chromatin binding and nuclease activity, more
CAGL0L05720g	2.045	2.53e-25	1.56e-24	CAGL0L05720g	Ortholog(s) have membrane localization
CAGL0I06160g	1.03955	2.56e-25	1.58e-24	PIR4	Pir protein family member, putative cell wall component
CAGL0K10362g	1.27571	2.85e-25	1.75e-24	CAGL0K10362g	Ortholog(s) have L-ornithine transmembrane transporter activity, role in arginine biosynthetic process, mitochondrial L-ornithine transmembrane transport and mitochondrial envelope localization
CAGL0M00550g	-1.0526	3.32e-25	2.03e-24	CAGL0M00550g	Ortholog(s) have cystathionine gamma-synthase activity and role in sulfur compound metabolic process, transsulfuration
CAGL0I08613g	1.40584	3.37e-25	2.06e-24	DUR3	Putative plasma membrane polyamine transporter
CAGL0J02002g	-1.08807	3.93e-25	2.4e-24	CAGL0J02002g	Ortholog(s) have NAD transmembrane transporter activity, pyruvate secondary active transmembrane transporter activity, role in NAD transmembrane transport, mitochondrial pyruvate transmembrane transport and mitochondrion localization
CAGL0A01958g	1.06526	4.5e-25	2.74e-24	CAGL0A01958g	Ortholog(s) have unfolded protein binding activity, role in maturation of SSU-rRNA, ribosomal small subunit biogenesis and cytoplasm localization
CAGL0H02343g	-1.12729	6.44e-25	3.91e-24	CAGL0H02343g	Ortholog(s) have transcription corepressor activity
CAGL0F04697g	-1.04074	6.53e-25	3.96e-24	CAGL0F04697g	Ortholog of S. cerevisiae : YLR257W and Saccharomyces cerevisiae S288C : YLR257W
CAGL0I06226g	1.3425	6.84e-25	4.14e-24	CAGL0I06226g	Ortholog of S. cerevisiae : JJJ2, C. albicans SC5314 : C1_09280W_A, C. dubliniensis CD36 : Cd36_08750, C. parapsilosis CDC317 : CPAR2_803690 and C. auris B8441 : B9J08_004047
CAGL0J09724g	-1.0747	7.74e-25	4.69e-24	CAGL0J09724g	Ortholog(s) have structural constituent of ribosome activity and mitochondrial large ribosomal subunit localization
CAGL0H06347g	-1.20992	9.36e-25	5.65e-24	DEP1	Ortholog(s) have role in histone deacetylation, negative regulation of chromatin silencing at telomere and negative regulation of ribosomal DNA heterochromatin assembly, more
CAGL0J08008g	1.04777	1.16e-24	7e-24	CAGL0J08008g	Ortholog(s) have ATP binding, DNA replication origin binding activity
CAGL0I03080g	-1.18838	1.16e-24	7.01e-24	URA3	Orotidine 5'-phosphate decarboxylase, catalyzes a step in pyrimidine biosynthesis; protein abundance decreased in ace2 mutant cells
CAGL0M07183g	-1.11394	1.24e-24	7.44e-24	CAGL0M07183g	Ortholog(s) have role in cellular ion homeostasis, mitochondrion inheritance, mitochondrion organization, regulation of cardiolipin metabolic process and mitochondrial inner membrane, mitochondrion localization
CAGL0D02794g	-1.23533	1.26e-24	7.56e-24	CAGL0D02794g	Protein of unknown function
CAGL0C02233g	1.52373	1.43e-24	8.6e-24	CAGL0C02233g	Ortholog(s) have L-methionine-(S)-S-oxide reductase activity, peptide-methionine (S)-S-oxide reductase activity, role in L-methionine salvage from methionine sulphoxide, cellular response to oxidative stress and cytoplasm localization
CAGL0K00627g	1.08412	1.66e-24	9.95e-24	CAGL0K00627g	Ortholog of S. cerevisiae : YJL193W and Saccharomyces cerevisiae S288C : YJL193W
CAGL0I06644g	1.84748	1.92e-24	1.15e-23	CAGL0I06644g	Putative GPI-linked cell wall protein
CAGL0K01771g	-1.42298	2.08e-24	1.24e-23	CAGL0K01771g	Has domain(s) with predicted acyltransferase activity
CAGL0H05709g	1.01355	2.26e-24	1.35e-23	CAGL0H05709g	Ortholog(s) have role in assembly of large subunit precursor of preribosome, rRNA processing, ribosomal large subunit biogenesis, ribosomal subunit export from nucleus
CAGL0K04301g	-1.27847	2.54e-24	1.51e-23	CAGL0K04301g	Putative mitochondrial Ser/Thr protein kinase; gene is upregulated in azole-resistant strain
CAGL0J07766g	1.02916	2.56e-24	1.52e-23	CAGL0J07766g	Ortholog(s) have RNA polymerase I activity and role in nucleolar large rRNA transcription by RNA polymerase I, transcription by RNA polymerase I, transcription elongation from RNA polymerase I promoter
CAGL0J11242g	1.47886	2.61e-24	1.55e-23	CAGL0J11242g	Ortholog(s) have GTPase activity, role in cell death in response to hydrogen peroxide and endomembrane system, fungal-type vacuole membrane, plasma membrane localization
CAGL0B00484g	1.18202	2.73e-24	1.62e-23	CAGL0B00484g	Ortholog(s) have rRNA (guanine) methyltransferase activity, rRNA (uridine-2'-O-)-methyltransferase activity
CAGL0L01551g	-1.32141	3.22e-24	1.91e-23	CAGL0L01551g	Ortholog(s) have role in ascospore formation, endocytosis, protein localization to eisosome filament and cell cortex, eisosome, membrane raft, plasma membrane localization
CAGL0L06688g	1.21769	3.24e-24	1.92e-23	CAGL0L06688g	Protein of unknown function
CAGL0B02673g	1.06481	3.26e-24	1.93e-23	CAGL0B02673g	Ortholog(s) have structural molecule activity
CAGL0K04323g	-1.2967	3.29e-24	1.94e-23	CAGL0K04323g	Ortholog of S. cerevisiae : YGR053C, C. albicans SC5314 : C6_00900C_A, C. dubliniensis CD36 : Cd36_60920, C. parapsilosis CDC317 : CPAR2_603120 and C. auris B8441 : B9J08_003438
CAGL0C04323g	1.30705	3.58e-24	2.1e-23	NTH2	Cytosolic neutral trehalase involved in hydrolysis of intracellular trehalose
CAGL0A03652g	1.06616	5.04e-24	2.95e-23	CAGL0A03652g	Ortholog(s) have role in maturation of 5.8S rRNA from tricistronic rRNA transcript (SSU-rRNA, 5.8S rRNA, LSU-rRNA), maturation of LSU-rRNA from tricistronic rRNA transcript (SSU-rRNA, 5.8S rRNA and LSU-rRNA), more
CAGL0K01705g	-1.16672	5.74e-24	3.35e-23	CAGL0K01705g	Ortholog(s) have cytoplasm localization
CAGL0H05313g	1.09544	6.33e-24	3.69e-23	CAGL0H05313g	Ortholog of S. cerevisiae : YPL071C and Saccharomyces cerevisiae S288C : YPL071C
CAGL0K09394g	-1.08961	6.69e-24	3.89e-23	CAGL0K09394g	Ortholog(s) have GTPase activity, role in early endosome to Golgi transport, exocytosis, vesicle-mediated transport and Golgi apparatus, endosome localization
CAGL0G09581g	-1.12889	9.43e-24	5.45e-23	CAGL0G09581g	Ortholog(s) have GTPase activity, translation elongation factor activity, role in mitochondrial translation, mitochondrial translational elongation and intracellular anatomical structure, mitochondrion localization
CAGL0F06853g	1.27894	1.01e-23	5.8e-23	CAGL0F06853g	Ortholog(s) have protein kinase inhibitor activity, role in regulation of actin cytoskeleton organization, regulation of microtubule cytoskeleton organization, ribosome biogenesis and nucleolar preribosome, nucleus localization
CAGL0D02728g	-1.08829	1.2e-23	6.86e-23	CAGL0D02728g	Has domain(s) with predicted intramolecular lyase activity
CAGL0H06897g	1.06159	1.23e-23	7.04e-23	CAGL0H06897g	Ortholog(s) have role in RNA polymerase II preinitiation complex assembly, transcription by RNA polymerase II and transcription factor TFIID complex localization
CAGL0L09669g	1.23257	1.25e-23	7.17e-23	CAGL0L09669g	Ortholog(s) have role in maturation of 5.8S rRNA from tricistronic rRNA transcript (SSU-rRNA, 5.8S rRNA, LSU-rRNA), maturation of LSU-rRNA from tricistronic rRNA transcript (SSU-rRNA, 5.8S rRNA, LSU-rRNA) and nucleolus localization
CAGL0G09064g	-1.25833	1.29e-23	7.37e-23	CAGL0G09064g	Ortholog(s) have role in glycerol biosynthetic process and cytosol, nucleus localization
CAGL0H09526g	1.04362	1.38e-23	7.83e-23	CAGL0H09526g	Ortholog(s) have RNA helicase activity, second spliceosomal transesterification activity and role in generation of catalytic spliceosome for second transesterification step, spliceosomal complex disassembly
CAGL0G08624g	1.25005	1.43e-23	8.12e-23	QDR2	Drug:H+ antiporter of the Major Facilitator Superfamily, confers imidazole drug resistance, involved in quinidine/multidrug efflux; gene is activated by Pdr1p; upregulated in azole-resistant strain
CAGL0K01749g	-1.031	1.46e-23	8.29e-23	CAGL0K01749g	Ortholog(s) have lipid binding, sterol transfer activity and role in ER to Golgi ceramide transport, endocytosis, exocytosis, maintenance of cell polarity, piecemeal microautophagy of the nucleus, sterol transport
CAGL0L10043g	-1.22074	2.05e-23	1.15e-22	CAGL0L10043g	Ortholog(s) have protein kinase activator activity
CAGL0M13959g	1.27185	2.05e-23	1.16e-22	CAGL0M13959g	Ortholog(s) have ATPase, tRNA binding activity, role in protein urmylation, regulation of transcription by RNA polymerase II, tRNA wobble uridine modification and elongator holoenzyme complex localization
CAGL0C02079g	1.16282	2.27e-23	1.28e-22	CAGL0C02079g	Ortholog(s) have protein-macromolecule adaptor activity and role in vesicle-mediated transport
CAGL0K06919g	1.02743	2.42e-23	1.36e-22	MCX1	Putative mitochondrial clpX-like chaperone
CAGL0L00649g	-1.30556	2.42e-23	1.36e-22	CAGL0L00649g	Acetyl-coenzyme A synthetase
CAGL0J03740g	1.72506	2.68e-23	1.5e-22	CAGL0J03740g	Ortholog(s) have role in ascospore formation, ascospore wall assembly, positive regulation of protein autophosphorylation and ascospore wall localization
CAGL0M05951g	-1.36257	2.87e-23	1.6e-22	CAGL0M05951g	Has domain(s) with predicted oxidoreductase activity and mitochondrion localization
CAGL0I09196g	1.58125	3.21e-23	1.78e-22	CAGL0I09196g	Ortholog of S. cerevisiae : YBR259W and Saccharomyces cerevisiae S288C : YBR259W
CAGL0L08976g	1.42773	3.53e-23	1.96e-22	CAGL0L08976g	Has domain(s) with predicted ATP binding, helicase activity, nucleic acid binding activity
CAGL0B04477g	1.19243	3.6e-23	1.99e-22	CAGL0B04477g	Ortholog(s) have cellular bud neck, plasma membrane localization
CAGL0E02717g	1.29473	4.73e-23	2.61e-22	CAGL0E02717g	Ortholog(s) have transferase activity, role in maturation of SSU-rRNA and cytoplasm localization
CAGL0E00517g	1.09541	5.06e-23	2.79e-22	CAGL0E00517g	Ortholog of S. cerevisiae : YCR087C-A, C. albicans SC5314 : CR_10750C_A, C. dubliniensis CD36 : Cd36_35524, C. parapsilosis CDC317 : CPAR2_200040 and C. auris B8441 : B9J08_001263
CAGL0L00935g	1.04898	5.16e-23	2.84e-22	APQ12	Ortholog(s) have role in lipid homeostasis, nuclear envelope organization and endoplasmic reticulum, integral component of membrane, nuclear envelope localization
CAGL0K08360g	1.00835	5.18e-23	2.85e-22	CAGL0K08360g	Ortholog(s) have double-stranded DNA 5'-3' exodeoxyribonuclease activity, single-stranded DNA endodeoxyribonuclease activity, tRNA (m5U54) methyltransferase activity and role in tRNA modification
CAGL0J06864g	1.58297	5.33e-23	2.92e-22	CAGL0J06864g	Ortholog(s) have role in meiotic DNA recombinase assembly, reciprocal meiotic recombination and condensed nuclear chromosome localization
CAGL0E00979g	1.00656	7.18e-23	3.93e-22	CAGL0E00979g	Ortholog(s) have tRNA (guanine-N7-)-methyltransferase activity, role in tRNA (guanine-N7)-methylation and cytosol, nucleus, tRNA (m7G46) methyltransferase complex localization
CAGL0F02541g	1.35603	7.55e-23	4.13e-22	CAGL0F02541g	Ortholog(s) have role in maturation of SSU-rRNA from tricistronic rRNA transcript (SSU-rRNA, 5.8S rRNA, LSU-rRNA), positive regulation of transcription by RNA polymerase I
CAGL0A02002g	-1.52421	8.85e-23	4.83e-22	CAGL0A02002g	Ortholog of S. cerevisiae : YOL024W and Saccharomyces cerevisiae S288C : YOL024W
CAGL0C05335g	-1.53789	9.01e-23	4.91e-22	RTG1	Ortholog(s) have DNA-binding transcription factor activity, RNA polymerase II-specific activity and role in cellular response to oleic acid, mitochondria-nucleus signaling pathway, positive regulation of transcription by RNA polymerase II
CAGL0J08844g	1.05185	9.1e-23	4.96e-22	CAGL0J08844g	Has domain(s) with predicted small-subunit processome localization
CAGL0J09262g	-1.16317	1.07e-22	5.81e-22	CAGL0J09262g	Ortholog(s) have ATPase binding activity, role in negative regulation of ATPase activity and mitochondrion localization
CAGL0K12078g	-1.41611	1.11e-22	6.02e-22	CAGL0K12078g	Ortholog(s) have DNA-binding transcription repressor activity, RNA polymerase II-specific, RNA polymerase II cis-regulatory region sequence-specific DNA binding activity
CAGL0L02233g	-1.09823	1.14e-22	6.16e-22	CAGL0L02233g	Ortholog(s) have structural constituent of ribosome activity and mitochondrial large ribosomal subunit localization
CAGL0L11176g	1.46734	1.16e-22	6.27e-22	CAGL0L11176g	Ortholog(s) have oxidized purine nucleobase lesion DNA N-glycosylase activity and role in DNA repair, base-excision repair, AP site formation, error-free translesion synthesis, telomere maintenance via telomerase
CAGL0G08954g	1.02055	1.3e-22	7.02e-22	CAGL0G08954g	Ortholog(s) have plasma membrane localization
CAGL0M13431g	1.31066	1.57e-22	8.47e-22	CAGL0M13431g	Ortholog(s) have ATPase, tRNA binding activity, role in tRNA modification and cytoplasm, elongator holoenzyme complex, nucleus localization
CAGL0H03487g	1.04995	1.8e-22	9.58e-22	AFT1	Putative RNA polymerase II transcription factor, involved in regulation of iron acquisition genes; required for growth under iron depletion
CAGL0J01661g	-1.2039	2.13e-22	1.13e-21	CAGL0J01661g	Has domain(s) with predicted role in transmembrane transport
CAGL0I09086g	-1.02285	2.33e-22	1.23e-21	CAGL0I09086g	Has domain(s) with predicted transmembrane transporter activity, role in transmembrane transport and integral component of membrane localization
CAGL0L06094g	-1.24262	2.4e-22	1.26e-21	STR3	Putative cystathionine beta-lyase; gene is upregulated in azole-resistant strain
CAGL0E02651g	-1.20146	2.42e-22	1.28e-21	CAGL0E02651g	Has domain(s) with predicted identical protein binding, serine-type endopeptidase activity and role in negative regulation of catalytic activity, proteolysis
CAGL0K04785g	1.24749	2.58e-22	1.36e-21	CAGL0K04785g	Ortholog of S. cerevisiae : MRX7, C. albicans SC5314 : C6_00120W_A, C. dubliniensis CD36 : Cd36_19820, C. parapsilosis CDC317 : CPAR2_603375 and C. auris B8441 : B9J08_005197
CAGL0M07700g	1.29188	2.76e-22	1.45e-21	CAGL0M07700g	Ortholog(s) have dolichol kinase activity, role in dolichyl monophosphate biosynthetic process and endoplasmic reticulum membrane localization
CAGL0J01089g	1.07598	3.73e-22	1.95e-21	CAGL0J01089g	Ortholog(s) have anaphase-promoting complex binding, protein-containing complex binding activity
CAGL0D02640g	-4.69567	3.78e-22	1.98e-21	CAGL0D02640g	Has domain(s) with predicted transmembrane transporter activity, role in transmembrane transport and integral component of membrane, membrane localization
CAGL0G05830g	-1.10885	3.87e-22	2.02e-21	CAGL0G05830g	Ortholog(s) have DNA binding activity
CAGL0H10252g	1.17609	4.49e-22	2.34e-21	CAGL0H10252g	Ortholog(s) have tRNA (cytosine-2'-O-)-methyltransferase activity, tRNA (guanosine-2'-O-)-methyltransferase activity, tRNA 2'-O-methyltransferase activity
CAGL0M09614g	-1.11796	4.65e-22	2.42e-21	CAGL0M09614g	Ortholog of S. cerevisiae : AIM36, C. albicans SC5314 : C2_02280W_A, C. dubliniensis CD36 : Cd36_17300, C. parapsilosis CDC317 : CPAR2_210780 and C. auris B8441 : B9J08_003654
CAGL0J05588g	1.33084	6.2e-22	3.22e-21	CAGL0J05588g	Ortholog(s) have role in endosome organization, regulation of protein localization and BLOC-1 complex localization
CAGL0D03102g	-1.12477	8e-22	4.14e-21	CAGL0D03102g	Ortholog(s) have role in mitochondrial cytochrome c oxidase assembly and mitochondrial inner membrane localization
CAGL0M06941g	1.23884	8.55e-22	4.41e-21	CAGL0M06941g	Ortholog(s) have rRNA (cytosine-C5-)-methyltransferase activity, role in rRNA base methylation and nucleolus, nucleus localization
CAGL0A03146g	-1.21533	9.96e-22	5.13e-21	CAGL0A03146g	Ortholog(s) have role in mitochondrial cytochrome c oxidase assembly, mitochondrial respirasome assembly, mitochondrial respiratory chain complex III assembly and integral component of mitochondrial inner membrane localization
CAGL0K11880g	-1.20438	1.04e-21	5.35e-21	CAGL0K11880g	Ortholog(s) have plasma membrane localization
CAGL0I05934g	1.07561	1.2e-21	6.17e-21	CAGL0I05934g	Ortholog(s) have ubiquitin-protein transferase regulator activity and role in cellular response to water deprivation, stress-induced homeostatically regulated protein degradation pathway
CAGL0M10527g	1.17659	1.43e-21	7.28e-21	CAGL0M10527g	Protein of unknown function
CAGL0A03971g	1.00175	1.74e-21	8.85e-21	CAGL0A03971g	Ortholog(s) have tubulin binding activity, role in positive regulation of transcription elongation from RNA polymerase II promoter, protein folding, tubulin complex assembly and cytoplasm, prefoldin complex localization
CAGL0F04807g	-1.20392	1.8e-21	9.17e-21	CAGL0F04807g	Ortholog(s) have integral component of mitochondrial outer membrane, mitochondrial outer membrane, mitochondrion localization
CAGL0M00264g	1.08311	1.97e-21	1e-20	CAGL0M00264g	Ortholog(s) have ubiquitin conjugating enzyme binding activity
CAGL0D04708g	1.00958	1.98e-21	1.01e-20	CAGL0D04708g	Ortholog(s) have copper ion transmembrane transporter activity, role in copper ion import and plasma membrane localization
CAGL0C02299g	1.7248	2.05e-21	1.04e-20	KRE29	Protein involved in DNA repair, localized in the nucleus; non-essential
CAGL0M11066g	1.53873	2.15e-21	1.09e-20	CAGL0M11066g	Ortholog(s) have cyclin-dependent protein serine/threonine kinase regulator activity
CAGL0L12694g	-1.08251	2.99e-21	1.51e-20	CAGL0L12694g	Ortholog(s) have phosphatidylinositol binding activity
CAGL0H06237g	1.2793	3.01e-21	1.52e-20	CAGL0H06237g	Ortholog(s) have role in ascospore wall assembly and ascospore wall, prospore membrane localization
CAGL0G07821g	-1.09558	3.36e-21	1.69e-20	CAGL0G07821g	Ortholog(s) have glutaminyl-tRNA synthase (glutamine-hydrolyzing) activity, role in glutaminyl-tRNAGln biosynthesis via transamidation and glutamyl-tRNA(Gln) amidotransferase complex, mitochondrion localization
CAGL0M03685g	-1.13796	3.67e-21	1.84e-20	CAGL0M03685g	Has domain(s) with predicted mitochondrion localization
CAGL0M02651g	-1.09168	4.23e-21	2.11e-20	CAGL0M02651g	Ortholog(s) have DNA-binding transcription activator activity, RNA polymerase II-specific and RNA polymerase II cis-regulatory region sequence-specific DNA binding, more
CAGL0M10285g	-1.04427	4.49e-21	2.24e-20	CAGL0M10285g	Ortholog(s) have chromatin binding, methylated histone binding activity and role in negative regulation of transcription by RNA polymerase II
CAGL0J06666g	1.21762	5.04e-21	2.51e-20	CAGL0J06666g	Ortholog of S. cerevisiae : YML108W, C. albicans SC5314 : CR_06330C_A, C. dubliniensis CD36 : Cd36_31830, C. parapsilosis CDC317 : CPAR2_204870 and C. auris B8441 : B9J08_000809
CAGL0E05456g	2.26685	6.91e-21	3.42e-20	CAGL0E05456g	Ortholog of S. cerevisiae : YOR338W, C. albicans SC5314 : C2_09880C_A, C. dubliniensis CD36 : Cd36_23960, C. parapsilosis CDC317 : CPAR2_407140 and C. auris B8441 : B9J08_001012
CAGL0B03091g	1.07644	7.33e-21	3.62e-20	CAGL0B03091g	Ortholog(s) have role in cellular bud site selection, pseudohyphal growth and cellular bud tip, incipient cellular bud site, plasma membrane localization
CAGL0J00363g	1.65839	7.58e-21	3.74e-20	CAGL0J00363g	Putative protein of major facilitator superfamily; gene is downregulated in azole-resistant strain
CAGL0K02277g	-1.15048	9.17e-21	4.5e-20	CAGL0K02277g	Ortholog(s) have G-protein beta/gamma-subunit complex binding, mitogen-activated protein kinase kinase kinase binding activity
CAGL0K08734g	-1.07031	9.21e-21	4.52e-20	CAGL0K08734g	Ortholog(s) have role in cellular protein-containing complex localization and Dsc E3 ubiquitin ligase complex localization
CAGL0I07711g	1.46778	9.52e-21	4.66e-20	CAGL0I07711g	Ortholog(s) have structural molecule activity, role in ascospore-type prospore membrane formation and meiotic spindle pole body localization
CAGL0G04983g	1.09485	1.17e-20	5.7e-20	CAGL0G04983g	Ortholog of S. cerevisiae : YLR363W-A, C. albicans SC5314 : CR_04750W_A, C. dubliniensis CD36 : Cd36_30120, C. parapsilosis CDC317 : CPAR2_204060 and C. auris B8441 : B9J08_001976
CAGL0H08393g	1.33912	1.44e-20	6.97e-20	CAGL0H08393g	Ortholog(s) have amino acid transmembrane transporter activity, role in amino acid transport, transmembrane transport and plasma membrane localization
CAGL0B04829g	1.06508	1.49e-20	7.21e-20	CAGL0B04829g	Protein of unknown function
CAGL0L01331g	1.0092	1.61e-20	7.76e-20	ANP1	Alpha-1,6-mannosyltransferase with a role in protein N-linked glycosylation in Golgi
CAGL0I04620g	-1.03718	1.71e-20	8.27e-20	CAGL0I04620g	Ortholog(s) have acyltransferase activity and role in phosphatidylinositol acyl-chain remodeling
CAGL0F02101g	-1.077	2e-20	9.62e-20	CAGL0F02101g	Ortholog(s) have peptidase activator activity, proteasome binding activity and role in proteasome assembly, proteasome core complex import into nucleus, regulation of proteasomal protein catabolic process
CAGL0D03410g	1.12913	2.09e-20	1e-19	CAGL0D03410g	Ortholog(s) have RNA polymerase I core promoter sequence-specific DNA binding, TBP-class protein binding activity and role in nucleolar large rRNA transcription by RNA polymerase I
CAGL0K05687g	-1.26328	2.31e-20	1.11e-19	CAGL0K05687g	Has domain(s) with predicted FMN binding, catalytic activity, oxidoreductase activity
CAGL0J09482g	1.79056	2.7e-20	1.29e-19	CAGL0J09482g	Ortholog(s) have enzyme activator activity, four-way junction DNA binding, single-stranded DNA binding activity
CAGL0H07227g	-1.04344	3.1e-20	1.47e-19	CAGL0H07227g	Ortholog(s) have mitochondrial envelope localization
CAGL0E05786g	1.19995	3.18e-20	1.51e-19	CAGL0E05786g	Ortholog(s) have role in mRNA splicing, via spliceosome and U2 snRNP, U2-type prespliceosome localization
CAGL0G01782g	1.01338	3.49e-20	1.65e-19	CAGL0G01782g	Ortholog(s) have RNA polymerase II cis-regulatory region sequence-specific DNA binding activity
CAGL0G01540g	2.10168	3.78e-20	1.79e-19	NCE103	Beta carbonic anhydrase with a predicted role in non-classical protein export; upregulated in azole-resistant strain; enzyme activity increased by amines and amino acids; protein abundance decreased in ace2 cells
CAGL0D03872g	-1.41984	3.92e-20	1.85e-19	CAGL0D03872g	Protein of unknown function
CAGL0D02134g	-1.40878	4.86e-20	2.28e-19	CAGL0D02134g	Ortholog of S. cerevisiae : YKL133C and Saccharomyces cerevisiae S288C : YKL133C
CAGL0L11616g	-1.02403	6.26e-20	2.93e-19	CAGL0L11616g	Ortholog of S. cerevisiae : RTC5, C. parapsilosis CDC317 : CPAR2_803280, C. auris B8441 : B9J08_000246, Candida tenuis NRRL Y-1498 : cten_CGOB_00108 and Debaryomyces hansenii CBS767 : DEHA2G15092g
CAGL0L06930g	1.10759	7.6e-20	3.54e-19	CAGL0L06930g	Ortholog of S. cerevisiae : YDL085C-A, C. albicans SC5314 : C1_02770W_A, C. dubliniensis CD36 : Cd36_02570, C. parapsilosis CDC317 : CPAR2_108440 and Candida tenuis NRRL Y-1498 : CANTEDRAFT_115719
CAGL0C03245g	1.19314	7.98e-20	3.72e-19	CAGL0C03245g	Ortholog(s) have Atg12 transferase activity
CAGL0K12870g	1.0481	8.17e-20	3.8e-19	CAGL0K12870g	Ortholog(s) have role in mitochondrial cytochrome c oxidase assembly and mitochondrion localization
CAGL0L10846g	1.1187	8.48e-20	3.94e-19	CAGL0L10846g	Ortholog(s) have rRNA (guanine) methyltransferase activity
CAGL0L10406g	-1.31207	8.74e-20	4.05e-19	CYT1	Ortholog(s) have role in mitochondrial electron transport, ubiquinol to cytochrome c and mitochondrial respiratory chain complex III localization
CAGL0A02992g	-1.05101	8.79e-20	4.07e-19	CAGL0A02992g	Ortholog(s) have ATPase-coupled transmembrane transporter activity, protein transmembrane transporter activity
CAGL0K07183g	1.51491	1.19e-19	5.45e-19	CAGL0K07183g	Protein of unknown function
CAGL0M03619g	1.02339	1.25e-19	5.72e-19	CAGL0M03619g	Ortholog(s) have pseudouridine synthase activity, role in mRNA pseudouridine synthesis, tRNA modification and mitochondrion, nucleus localization
CAGL0I02376g	1.63833	1.26e-19	5.77e-19	CAGL0I02376g	Has domain(s) with predicted role in ribosomal small subunit biogenesis and 90S preribosome localization
CAGL0E05698g	1.16435	1.3e-19	5.97e-19	CAGL0E05698g	Ortholog(s) have protein-lysine N-methyltransferase activity and role in peptidyl-lysine dimethylation, peptidyl-lysine monomethylation
CAGL0K01441g	1.41954	1.31e-19	6e-19	CAGL0K01441g	Ortholog(s) have RNA binding activity, role in spliceosomal complex assembly and U2-type prespliceosome localization
CAGL0H02585g	-1.13346	1.34e-19	6.13e-19	CAGL0H02585g	Ortholog(s) have glutamate decarboxylase activity and role in cellular response to oxidative stress, glutamate catabolic process
CAGL0L08206g	1.12998	1.35e-19	6.16e-19	CAGL0L08206g	Ortholog(s) have role in exonucleolytic trimming to generate mature 3'-end of 5.8S rRNA from tricistronic rRNA transcript (SSU-rRNA, 5.8S rRNA, LSU-rRNA) and mRNA processing, more
CAGL0H03201g	1.11185	1.47e-19	6.66e-19	CAGL0H03201g	Has domain(s) with predicted nucleic acid binding activity
CAGL0D02662g	-4.01111	1.54e-19	6.99e-19	CAGL0D02662g	Has domain(s) with predicted transmembrane transporter activity, role in transmembrane transport and integral component of membrane, membrane localization
CAGL0K03113g	-1.18835	1.57e-19	7.11e-19	CAGL0K03113g	Has domain(s) with predicted GTP binding activity
CAGL0A03608g	1.29044	1.63e-19	7.36e-19	CAGL0A03608g	Protein of unknown function
CAGL0H03289g	-1.18359	1.71e-19	7.71e-19	CAGL0H03289g	Ortholog(s) have role in cellular response to osmotic stress
CAGL0J00275g	1.08864	1.74e-19	7.88e-19	CAGL0J00275g	Ortholog(s) have exosome (RNase complex) localization
CAGL0K00891g	-1.01888	1.93e-19	8.69e-19	CAGL0K00891g	Ortholog(s) have ATP binding activity
CAGL0J07980g	1.02451	2.15e-19	9.62e-19	CAGL0J07980g	Ortholog(s) have copper chaperone activity and role in cellular copper ion homeostasis, cellular iron ion homeostasis, cellular response to oxidative stress, copper ion transport, regulation of iron ion transmembrane transport
CAGL0K12122g	1.04462	2.26e-19	1.01e-18	CAGL0K12122g	Ortholog(s) have crossover junction endodeoxyribonuclease activity, endodeoxyribonuclease activity
CAGL0I02024g	1.33254	2.86e-19	1.28e-18	OYE2	Putative NADPH dehydrogenase; protein abundance increased in ace2 mutant cells
CAGL0J00847g	-2.30864	2.91e-19	1.3e-18	SDH1	Ortholog(s) have succinate dehydrogenase (ubiquinone) activity and role in cellular respiration
CAGL0M13717g	-1.08366	3.08e-19	1.37e-18	CAGL0M13717g	Ortholog(s) have amidophosphoribosyltransferase activity and role in 'de novo' IMP biosynthetic process, adenine metabolic process
CAGL0K03795g	1.13032	3.2e-19	1.42e-18	CAGL0K03795g	Ortholog(s) have RNA helicase activity, role in maturation of SSU-rRNA from tricistronic rRNA transcript (SSU-rRNA, 5.8S rRNA, LSU-rRNA), ribosome biogenesis and nucleolus, small-subunit processome localization
CAGL0A01584g	1.49292	3.24e-19	1.43e-18	CAGL0A01584g	Ortholog(s) have cell adhesion molecule binding activity, role in agglutination involved in conjugation with cellular fusion and fungal-type cell wall localization
CAGL0H02519g	-1.15823	4.46e-19	1.95e-18	CAGL0H02519g	Has domain(s) with predicted integral component of membrane localization
CAGL0K01155g	2.34024	4.46e-19	1.95e-18	CAGL0K01155g	Ortholog of S. cerevisiae : YGR079W and Saccharomyces cerevisiae S288C : YGR079W
CAGL0L00341g	1.00094	4.64e-19	2.03e-18	CAGL0L00341g	Ortholog(s) have role in nuclear division, rRNA processing, ribosomal large subunit biogenesis and nuclear periphery, nucleolus, preribosome, large subunit precursor localization
CAGL0I00858g	1.29866	4.91e-19	2.14e-18	CAGL0I00858g	Ortholog(s) have role in protein folding, tubulin complex assembly
CAGL0B01397g	1.1283	5.58e-19	2.43e-18	NOP8	Putative nucleolar protein required for ribosome biogenesis; gene is downregulated in azole-resistant strain
CAGL0D00264g	1.55217	6.62e-19	2.87e-18	NUD1	Putative nuclear phosphatase regulatory subunit; gene is downregulated in azole-resistant strain
CAGL0G03861g	-1.05675	6.75e-19	2.92e-18	CAGL0G03861g	Putative protein involved in mitochondrial transport; gene is upregulated in azole-resistant strain
CAGL0H05093g	1.013	7.7e-19	3.33e-18	CAGL0H05093g	Ortholog(s) have tRNA binding activity
CAGL0J08932g	1.2772	9.94e-19	4.28e-18	CAGL0J08932g	Ortholog(s) have ATP binding, magnesium ion binding activity and role in eukaryotic translation initiation factor 2 complex assembly, positive regulation of translational initiation
CAGL0K05577g	1.12486	9.95e-19	4.28e-18	CAGL0K05577g	Ortholog(s) have manganese ion transmembrane transporter activity, role in cellular manganese ion homeostasis and Golgi membrane, late endosome, trans-Golgi network localization
CAGL0J06006g	1.10458	1.02e-18	4.38e-18	CAGL0J06006g	Ortholog(s) have tubulin binding activity and role in cytoplasm protein quality control by the ubiquitin-proteasome system, positive regulation of transcription elongation from RNA polymerase II promoter, tubulin complex assembly
CAGL0H02717g	-1.43914	1.08e-18	4.61e-18	CAGL0H02717g	Ortholog(s) have pseudouridylate synthase activity, role in pseudouridine synthesis, rRNA modification and mitochondrion localization
CAGL0M03597g	1.00073	1.15e-18	4.9e-18	MID1	Putative calcium transporter; putative regulatory subunit of a plasma membrane gated channel involved in Ca2+ uptake; required for viability upon prolonged fluconazole stress
CAGL0J06138g	1.38378	1.17e-18	4.98e-18	CAGL0J06138g	Ortholog of S. cerevisiae : YNL165W and Saccharomyces cerevisiae S288C : YNL165W
CAGL0M11836g	1.56008	1.3e-18	5.51e-18	CAGL0M11836g	Ortholog(s) have RNA binding, ribonuclease MRP activity, ribonuclease P activity
CAGL0F08525g	1.10193	1.4e-18	5.96e-18	CAGL0F08525g	Has domain(s) with predicted protein-lysine N-methyltransferase activity
CAGL0L10934g	1.32041	1.4e-18	5.96e-18	CAGL0L10934g	Ortholog(s) have tRNA binding, tRNA dimethylallyltransferase activity, role in tRNA modification, transfer RNA gene-mediated silencing and cytosol, mitochondrion, nucleolus, nucleus localization
CAGL0K01639g	-1.00369	1.56e-18	6.58e-18	CAGL0K01639g	Ortholog of S. cerevisiae : MRX9 and Saccharomyces cerevisiae S288C : YDL027C
CAGL0H08602g	-1.0982	2.15e-18	9.02e-18	CAGL0H08602g	Has domain(s) with predicted ATP binding, aminoacyl-tRNA ligase activity, magnesium ion binding, phenylalanine-tRNA ligase activity, tRNA binding activity and role in phenylalanyl-tRNA aminoacylation, tRNA aminoacylation, tRNA processing
CAGL0E03421g	1.12119	2.75e-18	1.15e-17	CAGL0E03421g	Protein of unknown function
CAGL0H02959g	-1.13632	2.95e-18	1.23e-17	TOS8	Ortholog(s) have chromatin binding activity
CAGL0L12012g	-1.27035	4.02e-18	1.67e-17	CAGL0L12012g	Ortholog(s) have trans-aconitate 3-methyltransferase activity and cytosol localization
CAGL0I05390g	-1.09398	4.29e-18	1.78e-17	CAGL0I05390g	Ortholog(s) have protein kinase activity, protein serine/threonine kinase activity
CAGL0M07293g	-1.09328	5.95e-18	2.45e-17	CAGL0M07293g	Putative ABC transporter of weak organic acids; gene is downregulated in azole-resistant strain
CAGL0K11319g	1.39963	7.78e-18	3.19e-17	CAGL0K11319g	Ortholog of S. cerevisiae : YDR249C and Saccharomyces cerevisiae S288C : YDR249C
CAGL0B01991g	1.11588	9.03e-18	3.7e-17	CAGL0B01991g	Ortholog(s) have palmitoyltransferase activity and role in cortical actin cytoskeleton organization, establishment of cell polarity, protein palmitoylation, regulation of exocytosis, vacuole fusion, non-autophagic
CAGL0G07953g	-1.21273	9.28e-18	3.79e-17	CAGL0G07953g	Ortholog(s) have structural constituent of ribosome activity and mitochondrial small ribosomal subunit localization
CAGL0H01837g	-1.00284	9.39e-18	3.83e-17	CAGL0H01837g	Ortholog(s) have protein kinase activity, role in G1/S transition of mitotic cell cycle, cellular ion homeostasis, putrescine transport, spermidine transport, spermine transport and cytoplasm, nucleus, plasma membrane localization
CAGL0L08954g	-1.0987	1.43e-17	5.79e-17	CAGL0L08954g	Ortholog(s) have NEDD8 activating enzyme activity and role in protein neddylation
CAGL0M09493g	-1.23812	1.72e-17	6.94e-17	CAGL0M09493g	Ortholog of S. cerevisiae : YMR160W, C. albicans SC5314 : C5_05070W_A, C. dubliniensis CD36 : Cd36_54670, C. parapsilosis CDC317 : CPAR2_502560 and C. auris B8441 : B9J08_004333
CAGL0A01716g	-1.01727	1.93e-17	7.75e-17	CAGL0A01716g	Ortholog(s) have nicotinamidase activity, role in chromatin silencing at telomere, negative regulation of DNA amplification, nicotinate nucleotide salvage, rDNA heterochromatin assembly and cytoplasm, nucleus, peroxisome localization
CAGL0G02761g	1.05989	2.03e-17	8.14e-17	CAGL0G02761g	Ortholog(s) have role in peptidyl-diphthamide biosynthetic process from peptidyl-histidine
CAGL0J09592g	-1.02587	3.23e-17	1.28e-16	CAGL0J09592g	Ortholog(s) have U6 snRNA binding activity and role in mRNA cis splicing, via spliceosome, mRNA splicing, via spliceosome
CAGL0B00880g	1.05588	3.38e-17	1.34e-16	CAGL0B00880g	Ortholog(s) have rRNA binding activity, role in rRNA processing, ribosomal small subunit assembly and CURI complex, UTP-C complex localization
CAGL0I09746g	1.00241	3.49e-17	1.38e-16	CAGL0I09746g	Ortholog(s) have phosphoenolpyruvate transmembrane transporter activity and role in endoplasmic reticulum to Golgi vesicle-mediated transport, phosphoenolpyruvate transmembrane import into Golgi lumen
CAGL0M02321g	1.07995	3.59e-17	1.42e-16	CAGL0M02321g	Protein of unknown function
CAGL0J07986g	1.63385	3.77e-17	1.49e-16	CAGL0J07986g	Ortholog(s) have protein-macromolecule adaptor activity, role in protein maturation by [4Fe-4S] cluster transfer and Yae1-Lto1 complex, nucleus localization
CAGL0E06292g	2.04583	4.51e-17	1.77e-16	CAGL0E06292g	Has domain(s) with predicted GTP binding, GTPase activity, role in protein transport, signal transduction, small GTPase mediated signal transduction and intracellular anatomical structure, membrane localization
CAGL0K12804g	1.0652	4.56e-17	1.79e-16	CAGL0K12804g	Has domain(s) with predicted nucleic acid binding, zinc ion binding activity
CAGL0K00170g	-1.09303	5.36e-17	2.1e-16	EPA22	Putative adhesin-like protein; belongs to adhesin cluster I
CAGL0G03905g	-1.21017	6.23e-17	2.43e-16	CAGL0G03905g	Ortholog(s) have 2 iron, 2 sulfur cluster binding, iron ion binding, iron-sulfur cluster binding, iron-sulfur transferase activity
CAGL0C03223g	-1.15618	6.36e-17	2.48e-16	SDH2	Putative iron-sulfur protein subunit of succinate dehydrogenase; gene is downregulated in azole-resistant strain
CAGL0I03212g	1.26668	6.52e-17	2.54e-16	CAGL0I03212g	Ortholog of S. cerevisiae : YEL025C and Saccharomyces cerevisiae S288C : YEL025C
CAGL0L01831g	2.27874	6.55e-17	2.55e-16	CAGL0L01831g	Protein of unknown function
CAGL0K08800g	-1.00174	6.83e-17	2.65e-16	ADI1	Ortholog(s) have acireductone dioxygenase (Ni2+-requiring) activity and role in L-methionine salvage from methylthioadenosine
CAGL0G03069g	1.05059	7.67e-17	2.97e-16	CAGL0G03069g	Ortholog(s) have RNA lariat debranching enzyme activator activity, enzyme activator activity, role in mRNA splicing, via spliceosome and cytosol, nucleus localization
CAGL0B03663g	2.13485	1.08e-16	4.13e-16	CAGL0B03663g	Ortholog(s) have citrate (Si)-synthase activity, role in citrate metabolic process and cytoplasm, peroxisome localization
CAGL0H05005g	-1.00541	1.35e-16	5.16e-16	CAGL0H05005g	Ortholog(s) have phosphatidylinositol transfer activity
CAGL0D03762g	1.33786	1.39e-16	5.3e-16	CAGL0D03762g	Ortholog(s) have role in Cdc42 protein signal transduction, establishment of cell polarity, heterochromatin organization involved in chromatin silencing, regulation of exit from mitosis, septin ring organization
CAGL0D00726g	-1.11388	1.57e-16	5.97e-16	CAGL0D00726g	Ortholog(s) have translation regulator activity and role in mitochondrial respiratory chain complex III assembly, positive regulation of mitochondrial translation
CAGL0D06380g	1.8009	1.85e-16	7.01e-16	CAGL0D06380g	Protein of unknown function
CAGL0M02717g	1.77727	2e-16	7.58e-16	CAGL0M02717g	Predicted GPI-linked cell wall protein
CAGL0J01441g	-1.57438	2.04e-16	7.73e-16	ADH2	Ortholog(s) have alcohol dehydrogenase (NAD+) activity
CAGL0D05588g	1.73678	9.62e-16	3.53e-15	CAGL0D05588g	Ortholog(s) have role in maturation of SSU-rRNA from tricistronic rRNA transcript (SSU-rRNA, 5.8S rRNA, LSU-rRNA) and nucleolus, small-subunit processome localization
CAGL0A02772g	1.04338	1.18e-15	4.33e-15	CAGL0A02772g	Ortholog(s) have second spliceosomal transesterification activity and role in generation of catalytic spliceosome for second transesterification step, mRNA 3'-splice site recognition, mRNA branch site recognition
CAGL0L08404g	1.07462	1.31e-15	4.76e-15	CAGL0L08404g	Ortholog(s) have role in mRNA cis splicing, via spliceosome and U2-type spliceosomal complex, prespliceosome localization
CAGL0A03883g	-1.01173	1.49e-15	5.4e-15	CAGL0A03883g	Ortholog(s) have structural constituent of ribosome activity, role in mRNA processing and integral component of mitochondrial inner membrane, mitochondrial small ribosomal subunit localization
CAGL0M10153g	1.47497	1.54e-15	5.58e-15	CAGL0M10153g	Ortholog(s) have protein serine/threonine kinase activity
CAGL0I07997g	1.09572	1.87e-15	6.73e-15	CAGL0I07997g	Ortholog(s) have peptide alpha-N-acetyltransferase activity and role in N-terminal peptidyl-methionine acetylation, cytoskeleton organization, mitochondrion inheritance, regulation of actin cytoskeleton organization
CAGL0L12892g	1.12068	2.25e-15	8.06e-15	CAGL0L12892g	Ortholog(s) have role in actin cytoskeleton organization, inositol lipid-mediated signaling, negative regulation of phospholipid translocation, vacuole organization and plasma membrane localization
CAGL0C02365g	1.30406	2.29e-15	8.21e-15	CAGL0C02365g	Protein of unknown function
CAGL0K06765g	1.17113	2.29e-15	8.21e-15	CAGL0K06765g	Ortholog(s) have Atg8 ligase activity, enzyme activator activity, protein tag activity
CAGL0F00715g	2.09215	3.27e-15	1.16e-14	CAGL0F00715g	Protein of unknown function
CAGL0A03828g	1.04273	4.28e-15	1.51e-14	CAGL0A03828g	Has domain(s) with predicted role in termination of G protein-coupled receptor signaling pathway
CAGL0M06435g	1.4814	4.66e-15	1.64e-14	CAGL0M06435g	Ortholog(s) have ATPase activity, role in meiotic DNA double-strand break formation, meiotic recombination checkpoint signaling, reciprocal meiotic recombination and nucleolus localization
CAGL0A03498g	1.01177	6.85e-15	2.38e-14	CAGL0A03498g	Ortholog(s) have bubble DNA binding, heteroduplex DNA loop binding activity, role in mismatch repair, reciprocal meiotic recombination and MutLbeta complex, nucleus localization
CAGL0D02706g	1.02071	1.63e-14	5.55e-14	CAGL0D02706g	Ortholog(s) have chromatin binding activity
CAGL0F00473g	1.09601	2.11e-14	7.17e-14	CAGL0F00473g	Ortholog(s) have protein-macromolecule adaptor activity, role in protein maturation by [4Fe-4S] cluster transfer and Yae1-Lto1 complex localization
CAGL0H07667g	1.06163	3.4e-14	1.15e-13	CAGL0H07667g	Ortholog(s) have 3',5'-cyclic-AMP phosphodiesterase activity, 3',5'-cyclic-GMP phosphodiesterase activity and role in cAMP catabolic process, cAMP-mediated signaling, negative regulation of cAMP-mediated signaling
CAGL0G04785g	2.37064	4.02e-14	1.35e-13	CAGL0G04785g	Protein of unknown function
CAGL0L12320g	-1.06427	5.19e-14	1.73e-13	CAGL0L12320g	Ortholog(s) have role in mitochondrial genome maintenance, mitochondrial tRNA 5'-end processing and matrix side of mitochondrial inner membrane localization
CAGL0A01826g	1.11439	1.64e-13	5.32e-13	HXT5	Ortholog(s) have glucose transmembrane transporter activity, role in glucose transmembrane transport and plasma membrane localization
CAGL0K01529g	1.02814	2.66e-13	8.5e-13	CAGL0K01529g	Ortholog(s) have tRNA-5-taurinomethyluridine 2-sulfurtransferase activity, role in mitochondrial tRNA wobble position uridine thiolation and mitochondrion localization
CAGL0I00396g	1.73706	3.84e-13	1.22e-12	CAGL0I00396g	Protein of unknown function
CAGL0M08624g	-1.08755	6.75e-13	2.11e-12	CAGL0M08624g	Ortholog(s) have tryptophan-tRNA ligase activity, role in mitochondrial tryptophanyl-tRNA aminoacylation and mitochondrion localization
CAGL0F06435g	1.30461	9.18e-13	2.86e-12	CAGL0F06435g	Ortholog(s) have tRNA-intron endonuclease activity, role in tRNA-type intron splice site recognition and cleavage and tRNA-intron endonuclease complex localization
CAGL0K06105g	1.12667	1.21e-12	3.75e-12	CAGL0K06105g	Ortholog of S. cerevisiae : BOP2 and Saccharomyces cerevisiae S288C : YLR267W
CAGL0I07359g	1.32654	1.32e-12	4.07e-12	INO4	Transcriptional regulator involved in de novo inositol biosynthesis; activator of INO1 gene expression; mutants unable to grow in the absence of inositol
CAGL0L01573g	1.04846	1.69e-12	5.17e-12	CAGL0L01573g	Ortholog of S. cerevisiae : YML053C and Saccharomyces cerevisiae S288C : YML053C
CAGL0G05313g	1.44219	2.53e-12	7.67e-12	CAGL0G05313g	Ortholog(s) have transferase activity, transferring phosphorus-containing groups activity and role in mannosyl diphosphorylinositol ceramide metabolic process, sphingolipid biosynthetic process
CAGL0K12540g	-1.03732	3.36e-12	1.01e-11	HAC1	bZIP domain-containing transcription factor, activates transcription of genes involved in unfolded protein response; activation does not require cleavage of HAC1 mRNA by Ire1p
CAGL0J00715g	-1.63452	3.61e-12	1.08e-11	CAGL0J00715g	Has domain(s) with predicted GTP binding, GTPase activity, role in protein transport, signal transduction, small GTPase mediated signal transduction and intracellular anatomical structure, membrane localization
CAGL0A03674g	1.32111	3.84e-12	1.15e-11	CAGL0A03674g	Ortholog(s) have rRNA (adenine) methyltransferase activity and nucleolus localization
CAGL0M06897g	1.37795	4.14e-12	1.24e-11	CAGL0M06897g	Ortholog of S. cerevisiae : EFM6 and Saccharomyces cerevisiae S288C : YNL024C
CAGL0M05885g	1.00686	1.18e-11	3.45e-11	CAGL0M05885g	Ortholog(s) have endonuclease activity and role in cleavage in ITS2 between 5.8S rRNA and LSU-rRNA of tricistronic rRNA transcript (SSU-rRNA, 5.8S rRNA, LSU-rRNA), maturation of 5.8S rRNA, maturation of LSU-rRNA
CAGL0M00440g	-1.00552	2.08e-11	5.99e-11	CAGL0M00440g	Ortholog(s) have role in chromosome segregation, establishment of mitotic sister chromatid cohesion
CAGL0L07018g	1.09762	2.49e-11	7.16e-11	CAGL0L07018g	Protein of unknown function
CAGL0F05027g	1.002	3.82e-11	1.08e-10	CAGL0F05027g	Ortholog(s) have mitochondrion localization
CAGL0E04774g	1.36393	5.68e-11	1.59e-10	CAGL0E04774g	Has domain(s) with predicted role in response to oxidative stress
CAGL0L06050g	1.69034	6.16e-11	1.72e-10	CAGL0L06050g	Ortholog(s) have double-stranded DNA binding activity, role in reciprocal meiotic recombination and condensed nuclear chromosome localization
CAGL0F02651g	1.29111	8.61e-11	2.38e-10	CAGL0F02651g	Ortholog(s) have catalytic activity and role in ascospore wall assembly
CAGL0F05951g	-1.05285	9.34e-11	2.57e-10	CAGL0F05951g	Ortholog(s) have endopeptidase activity, role in protein processing involved in protein targeting to mitochondrion and mitochondrial inner membrane peptidase complex localization
CAGL0H00572g	-1.33829	1.02e-10	2.8e-10	CAGL0H00572g	Has domain(s) with predicted integral component of membrane localization
CAGL0H07645g	1.92713	1.11e-10	3.04e-10	CAGL0H07645g	Ortholog(s) have DNA secondary structure binding activity and role in homologous chromosome pairing at meiosis, positive regulation of protein sumoylation, reciprocal meiotic recombination, synaptonemal complex assembly
CAGL0B01507g	1.57296	1.79e-10	4.84e-10	ARG8	Ortholog(s) have N2-acetyl-L-ornithine:2-oxoglutarate 5-aminotransferase activity, role in arginine biosynthetic process, arginine biosynthetic process via ornithine, ornithine biosynthetic process and mitochondrial matrix localization
CAGL0L12166g	-1.07089	2.12e-10	5.7e-10	CAGL0L12166g	Ortholog(s) have nucleosome binding activity, role in chromatin remodeling, histone exchange and Swr1 complex, cytoplasm, nuclear periphery localization
CAGL0H08107g	1.00784	2.74e-10	7.33e-10	CAGL0H08107g	Ortholog(s) have role in pseudohyphal growth
CAGL0J06402g	-1.22173	4.26e-10	1.13e-09	CAGL0J06402g	Ortholog(s) have homocitrate synthase activity, role in DNA repair, histone displacement, lysine biosynthetic process via aminoadipic acid and nucleus localization
CAGL0D02970g	1.01128	5.72e-10	1.5e-09	CAGL0D02970g	Ortholog(s) have role in mRNA export from nucleus, mRNA splicing, via spliceosome, maintenance of RNA location and RES complex localization
CAGL0E05632g	-1.50764	6.42e-10	1.68e-09	CAGL0E05632g	Ortholog(s) have L-proline transmembrane transporter activity, neutral amino acid transmembrane transporter activity and role in gamma-aminobutyric acid transport, neutral amino acid transport, proline transport
CAGL0F05225g	1.10543	1.11e-09	2.85e-09	CAGL0F05225g	Ortholog(s) have role in generation of catalytic spliceosome for first transesterification step, mRNA splicing, via spliceosome and U4/U6 x U5 tri-snRNP complex, cytosol, nucleus localization
CAGL0M10263g	1.5415	1.4e-09	3.57e-09	CAGL0M10263g	Protein of unknown function
CAGL0L12738g	1.12606	1.88e-09	4.76e-09	CAGL0L12738g	Ortholog(s) have enzyme activator activity, role in histone deubiquitination, regulation of transcription by RNA polymerase II and DUBm complex, SAGA complex localization
CAGL0I10450g	-1.8641	2.46e-09	6.18e-09	PEX4	Ortholog(s) have ubiquitin-protein transferase activity, role in peroxisome organization, protein autoubiquitination, protein import into peroxisome matrix, receptor recycling, protein monoubiquitination and peroxisome localization
CAGL0I07425g	1.60678	2.84e-09	7.08e-09	CAGL0I07425g	Ortholog(s) have role in homologous chromosome pairing at meiosis, meiotic attachment of telomere to nuclear envelope and meiotic telomere clustering, more
CAGL0C05467g	1.27889	3.41e-09	8.46e-09	CAGL0C05467g	Ortholog of S. cerevisiae : MFG1, C. albicans SC5314 : C2_08730W_A/MFG1, C. dubliniensis CD36 : Cd36_22900, C. parapsilosis CDC317 : CPAR2_806370 and C. auris B8441 : B9J08_005191
CAGL0C00781g	-1.08967	3.55e-09	8.78e-09	CAGL0C00781g	Protein of unknown function
CAGL0H02431g	1.3961	3.94e-09	9.73e-09	CAGL0H02431g	Ortholog(s) have tRNA (cytosine-2'-O-)-methyltransferase activity and role in tRNA methylation, wobble position ribose methylation
CAGL0H02277g	1.39276	3.99e-09	9.84e-09	CAGL0H02277g	Protein of unknown function
CAGL0L06776g	1.02483	4.63e-09	1.14e-08	CAGL0L06776g	Has domain(s) with predicted DNA-binding transcription factor activity, sequence-specific DNA binding, zinc ion binding activity and role in regulation of transcription, DNA-templated
CAGL0C01919g	1.98268	5.73e-09	1.4e-08	MFA2	Putative a-factor pheromone
CAGL0L06072g	1.23749	7.45e-09	1.8e-08	CAGL0L06072g	Has domain(s) with predicted nucleic acid binding activity
CAGL0D02860g	1.14852	1.7e-08	4e-08	CAGL0D02860g	Ortholog(s) have role in ascospore formation, mitotic recombination
CAGL0F05137g	1.60695	2.22e-08	5.18e-08	CAGL0F05137g	Ortholog(s) have sterol binding activity, role in fatty acid transport, sterol transport and extracellular region localization
CAGL0L09273g	-1.05133	2.22e-08	5.18e-08	CAGL0L09273g	Ortholog(s) have isocitrate lyase activity, methylisocitrate lyase activity, role in propionate catabolic process, 2-methylcitrate cycle and mitochondrial matrix localization
CAGL0M01166g	1.65049	2.63e-08	6.1e-08	CAGL0M01166g	Ortholog(s) have role in thiamine biosynthetic process, thiazole biosynthetic process
CAGL0L01463g	1.35516	2.94e-08	6.77e-08	CAGL0L01463g	Ortholog(s) have potassium ion transmembrane transporter activity, role in potassium ion transmembrane transport and cellular bud tip, integral component of plasma membrane, mating projection tip localization
CAGL0L10802g	1.08468	3.7e-08	8.42e-08	CAGL0L10802g	Ortholog(s) have role in ascospore wall assembly and ascospore wall, nuclear envelope localization
CAGL0K08712g	-1.41694	5.69e-08	1.28e-07	CAGL0K08712g	Ortholog(s) have ribonuclease P activity, role in intronic box C/D RNA processing, tRNA processing and nucleolar ribonuclease P complex localization
CAGL0M00792g	1.89976	9.99e-08	2.2e-07	CAGL0M00792g	Protein of unknown function
CAGL0M02343g	-1.19448	1.22e-07	2.66e-07	CAGL0M02343g	Ortholog(s) have Atg8 ligase activity, cargo receptor ligand activity, enzyme activator activity
CAGL0G01408g	-1.22888	1.27e-07	2.77e-07	CAGL0G01408g	Protein of unknown function
CAGL0E06402g	-1.1961	1.27e-07	2.78e-07	CAGL0E06402g	Protein of unknown function
CAGL0M08888g	1.13427	1.82e-07	3.92e-07	CAGL0M08888g	Ortholog(s) have rRNA primary transcript binding activity, role in mRNA processing, plasmid partitioning, rRNA processing and ribonuclease MRP complex localization
CAGL0E02255g	-1.11093	2.26e-07	4.82e-07	CAGL0E02255g	Ortholog(s) have role in fungal-type cell wall organization and extrinsic component of plasma membrane localization
CAGL0K06127g	1.87512	2.67e-07	5.67e-07	CAGL0K06127g	Ortholog(s) have role in reciprocal meiotic recombination, replication-born double-strand break repair via sister chromatid exchange, synaptonemal complex organization and nucleus, synaptonemal complex localization
CAGL0G06798g	1.28419	2.72e-07	5.75e-07	CAGL0G06798g	Ortholog(s) have role in iron ion homeostasis and cytoplasm, nucleus localization
CAGL0M06809g	1.04929	2.78e-07	5.88e-07	CAGL0M06809g	Has domain(s) with predicted transferase activity
CAGL0L13332g	1.20058	1.02e-06	2.08e-06	EPA13	Sub-telomerically encoded lectin-like adhesin with a role in cell adhesion; contains multiple tandem repeats; predicted GPI-anchor; belongs to adhesin cluster I
CAGL0B02079g	1.28809	2.14e-06	4.24e-06	CAGL0B02079g	Ortholog(s) have azole transmembrane transporter activity, role in asperfuranone biosynthetic process, azole transmembrane transport and plasma membrane localization
CAGL0D03608g	1.44827	2.52e-06	4.98e-06	CAGL0D03608g	Has domain(s) with predicted DNA-binding transcription factor activity, sequence-specific DNA binding, zinc ion binding activity and role in regulation of transcription, DNA-templated
CAGL0M14113g	-1.13346	3.01e-06	5.89e-06	TNR2	High-affinity transporter of NAD+ precursors; strongly induced under niacin-limiting conditions
CAGL0M13013g	-1.11378	3.78e-06	7.33e-06	CAGL0M13013g	Ortholog(s) have 3-oxoacyl-[acyl-carrier-protein] reductase (NADPH) activity, role in aerobic respiration, fatty acid metabolic process and mitochondrion localization
CAGL0E04466g	1.71068	3.79e-06	7.34e-06	CAGL0E04466g	Ortholog(s) have role in meiotic sister chromatid cohesion, positive regulation of sister chromatid cohesion, protein localization to chromosome, centromeric region and meiotic spindle, nucleus localization
CAGL0I08943g	1.03272	6.13e-06	1.17e-05	CAGL0I08943g	Ortholog(s) have role in mRNA localization resulting in posttranscriptional regulation of gene expression, mRNA metabolic process, regulation of translation and prospore membrane localization
CAGL0I03168g	1.06609	8.65e-06	1.63e-05	CAGL0I03168g	Ortholog of S. cerevisiae : YEL023C, C. albicans SC5314 : C3_04440C_A, C. dubliniensis CD36 : Cd36_84380, C. auris B8441 : B9J08_005504 and Candida tenuis NRRL Y-1498 : CANTEDRAFT_101635
CAGL0J01463g	1.14862	1.01e-05	1.88e-05	CAGL0J01463g	Putative GPI-linked cell wall protein
CAGL0G08107g	1.254	1.14e-05	2.12e-05	CAGL0G08107g	Ortholog(s) have DNA-binding transcription repressor activity, RNA polymerase II-specific, RNA polymerase II cis-regulatory region sequence-specific DNA binding, histone H3-methyl-lysine-36 demethylase activity
CAGL0J11616g	1.16129	1.37e-05	2.53e-05	CAGL0J11616g	Protein of unknown function
CAGL0I06050g	1.32796	1.65e-05	3.03e-05	INO1	Putative inositol 1-phosphate synthase; regulated by the transcriptional activators Ino2p and Ino4p; protein differentially expressed in azole resistant strain
CAGL0D05456g	1.18342	1.9e-05	3.48e-05	CAGL0D05456g	Protein of unknown function
CAGL0H10076g	-1.2754	3.04e-05	5.46e-05	CAGL0H10076g	Ortholog(s) have plasma membrane localization
CAGL0M12452g	1.03061	4.56e-05	8.07e-05	CAGL0M12452g	Protein of unknown function
CAGL0E01705g	-1.43743	5.02e-05	8.84e-05	CAGL0E01705g	Ortholog(s) have L-malate dehydrogenase activity, role in gluconeogenesis, protein import into peroxisome matrix and cytosol, nuclear periphery localization
CAGL0L08470g	-1.0824	5.74e-05	0.000100667	CAGL0L08470g	Protein of unknown function
CAGL0M05115g	1.08181	6.4e-05	0.000111649	CAGL0M05115g	Protein of unknown function
CAGL0H04257g	2.13241	0.000101939	0.000174701	MT-II	Copper-binding metallothionein, involved in sequestration of metal ions; inducible by copper and silver; present in multiple (3-9) tandemly arranged copies in various strains; gene is downregulated in azole-resistant strain
CAGL0G01056g	1.43286	0.000109395	0.000187055	GAS3	Putative glycoside hydrolase of the Gas/Phr family; predicted GPI-anchor
CAGL0M11044g	1.04097	0.000161739	0.000271464	CAGL0M11044g	Ortholog(s) have cyclin-dependent protein serine/threonine kinase regulator activity
CAGL0C05115g	1.23293	0.000166365	0.000278964	ARG1	Argininosuccinate synthetase
CAGL0C01617g	1.11572	0.000171641	0.000287537	CAGL0C01617g	Protein of unknown function
CAGL0M08558g	-1.16662	0.000198807	0.000331052	CAGL0M08558g	Protein of unknown function
CAGL0J09042g	2.30261	0.000332175	0.000542709	CAGL0J09042g	Ortholog(s) have dehydrodolichyl diphosphate synthase activity, role in dolichol biosynthetic process, protein glycosylation and dehydrodolichyl diphosphate synthase complex, endoplasmic reticulum, lipid droplet localization
CAGL0H08910g	1.78989	0.000348033	0.000567041	CAGL0H08910g	Ortholog of S. cerevisiae : YGL138C, C. albicans SC5314 : C3_00990C_A, C. dubliniensis CD36 : Cd36_80910, C. parapsilosis CDC317 : CPAR2_102230 and C. auris B8441 : B9J08_002616
CAGL0K03905g	1.15623	0.000353473	0.000575728	CAGL0K03905g	Ortholog(s) have role in reciprocal meiotic recombination and condensed nuclear chromosome localization
CAGL0C02057g	1.29232	0.000410809	0.000665426	CAGL0C02057g	Protein of unknown function
CAGL0G00792g	1.2245	0.000480464	0.000773512	CAGL0G00792g	Ortholog(s) have role in reciprocal meiotic recombination and condensed nuclear chromosome localization
CAGL0F04499g	1.05339	0.000549723	0.000878593	CAGL0F04499g	Ortholog(s) have uridine transmembrane transporter activity, role in transmembrane transport, uridine transport and plasma membrane localization
CAGL0K11484g	1.27676	0.000644941	0.00102366	CAGL0K11484g	Protein of unknown function
CAGL0K07502g	1.63872	0.000808782	0.00126961	CAGL0K07502g	Protein of unknown function
CAGL0M08096g	1.78677	0.000978381	0.00152632	CAGL0M08096g	Protein of unknown function
CAGL0J11374g	1.49413	0.00108137	0.00168153	CAGL0J11374g	Protein of unknown function
CAGL0M00726g	1.68678	0.00108857	0.00169223	CAGL0M00726g	Ortholog(s) have role in meiotic cell cycle, protein sumoylation, reciprocal meiotic recombination, synaptonemal complex organization and synaptonemal complex localization
CAGL0C04213g	2.03785	0.00121631	0.00187536	CAGL0C04213g	Ortholog(s) have role in chitin localization, vesicle-mediated transport and integral component of endoplasmic reticulum membrane localization
CAGL0M00308g	1.46466	0.00153373	0.00234021	CAGL0M00308g	Protein of unknown function
CAGL0C05401g	3.0365	0.00205261	0.00309355	CAGL0C05401g	Protein of unknown function
CAGL0J05390g	5.55602	0.00211115	0.00318086	CAGL0J05390g	Protein of unknown function
CAGL0B00726g	1.05579	0.00222639	0.00334972	CAGL0B00726g	Ortholog(s) have glucokinase activity and role in glucose import, glucose metabolic process, glycolytic process, mannose metabolic process
CAGL0H08756g	-1.51547	0.00225155	0.00338373	CAGL0H08756g	Protein of unknown function
CAGL0G03377g	2.57781	0.00387469	0.00570627	CAGL0G03377g	Ortholog(s) have role in homologous chromosome segregation, meiotic chromosome segregation, meiotic sister chromatid cohesion involved in meiosis I and monopolar spindle attachment to meiosis I kinetochore, more
CAGL0A01892g	-1.14316	0.00405238	0.00595468	CAGL0A01892g	Protein of unknown function
CAGL0H09482g	1.35683	0.00427882	0.00626131	CAGL0H09482g	Protein of unknown function
CAGL0G05269g	1.00503	0.00429304	0.00628039	CAGL0G05269g	Putative mitochondrial protein; gene is downregulated in azole-resistant strain
CAGL0M00704g	1.82234	0.00537134	0.00778248	CAGL0M00704g	Protein of unknown function
